# Supplementary material for: Large-Scale Screen for Modifiers of Ataxin-3-Derived Polyglutamine-Induced Toxicity in Drosophila
Source: PLoS One. 2012 Nov 5;7(11):e47452. doi: 10.1371/journal.pone.0047452 (PMC3489908; doi:10.1371/journal.pone.0047452)
Supplement: Dataset S1 — Raw data archive in ZIP format. Supplementary File F1.cys for visualization in Cytoscape contains a network graph with RNAi screen candidates mapped onto the 20 k network of Costello et al. 2009. Primary candidates are represented in red, subtle candidates in black. The two Term2TermGOTerms as well as the two TopologyWeightedGOTerms files contain GO enrichment statistics and clustering results, and can be directly loaded into Genesis for visualization. (ZIP) [file pone.0047452.s005.zip]

Archive with 16 entries (13 files):
- Dataset S1/
- Dataset S1/.DS_Store
- __MACOSX/
- __MACOSX/Dataset S1/
- __MACOSX/Dataset S1/._.DS_Store
- Dataset S1/Supplementary File F1.cys
- __MACOSX/Dataset S1/._Supplementary File F1.cys
- Dataset S1/Term2TermGOTerms_0.15.txt
- __MACOSX/Dataset S1/._Term2TermGOTerms_0.15.txt
- Dataset S1/Term2TermGOTerms_0.15.xml
- __MACOSX/Dataset S1/._Term2TermGOTerms_0.15.xml
- Dataset S1/TopologyWeightedGOTerms.txt
- __MACOSX/Dataset S1/._TopologyWeightedGOTerms.txt
- Dataset S1/TopologyWeightedGOTerms.xml
- __MACOSX/Dataset S1/._TopologyWeightedGOTerms.xml
- __MACOSX/._Dataset S1
