# Supplementary material for: Large-Scale Screen for Modifiers of Ataxin-3-Derived Polyglutamine-Induced Toxicity in Drosophila
Source: PLoS One. 2012 Nov 5;7(11):e47452. doi: 10.1371/journal.pone.0047452 (PMC3489908; doi:10.1371/journal.pone.0047452)
Supplement: Dataset S1 — Raw data archive in ZIP format. Supplementary File F1.cys for visualization in Cytoscape contains a network graph with RNAi screen candidates mapped onto the 20 k network of Costello et al. 2009. Primary candidates are represented in red, subtle candidates in black. The two Term2TermGOTerms as well as the two TopologyWeightedGOTerms files contain GO enrichment statistics and clustering results, and can be directly loaded into Genesis for visualization. (ZIP) [file pone.0047452.s005.zip › Dataset S1/Term2TermGOTerms_0.15.txt]

UniqueID	1	12	123	1235	12356	123567	12357	1236	12367	1237	125	1256	12567	1257	126	1267	127	13	135	1356	13567	1357	136	1367	137	15	156	1567	157	16	167	17	2	23	235	2356	23567	2357	236	2367	237	25	256	2567	257	26	267	27	3
DNA-directed RNA polymerase II, core complex	0.9259575	0.58670855	0.25943643	0.07370222	0.07679814	0.103385545	0.10487068	0.2538241	0.33550805	0.29161394	0.09899603	0.10079066	0.121075265	0.12634724	0.4610343	0.8048952	0.77399445	0.28155315	0.079629555	0.08476943	0.10585644	0.105814815	0.27004647	0.28923693	0.29153177	0.093999594	0.10127968	0.12326087	0.12051292	0.51171637	0.8099688	0.7847961	0.0	0.0	0.0	0.0	0.09766181	0.101918496	0.0	0.28455898	0.28642192	0.0	0.0	0.11990972	0.12513617	0.0	0.37169743	0.38913524	0.0
muscle system process	0.87731606	0.58670855	0.23578085	0.055268567	0.05898253	0.103385545	0.10487068	0.2296225	0.27611032	0.29161394	0.07891632	0.08294265	0.121075265	0.12634724	0.45267087	0.58224016	0.56716263	0.25510585	0.057722498	0.06400998	0.10585644	0.105814815	0.24180174	0.28923693	0.29153177	0.07894262	0.08382785	0.12326087	0.12051292	0.47268027	0.5658027	0.57523537	0.0	0.0	0.0	0.0	0.08596535	0.087839924	0.0	0.22686373	0.23353551	0.0	0.0	0.1179796	0.11926932	0.0	0.36489016	0.38913524	0.0
DNA primase activity	0.0	0.6764544	0.27403155	0.12497019	0.12968545	0.103385545	0.10487068	0.26374385	0.27611032	0.29161394	0.14418077	0.14854018	0.121075265	0.12634724	0.4610343	0.37346545	0.38501522	0.0	0.0	0.0	0.0	0.0	0.0	0.0	0.0	0.0	0.0	0.0	0.0	0.0	0.0	0.0	0.85164535	0.28737974	0.12622452	0.13449638	0.10389682	0.101918496	0.28860578	0.28455898	0.28642192	0.1506146	0.15972535	0.12059657	0.12513617	0.5929297	0.37169743	0.38913524	0.0
pole plasm mRNA localization	0.0	0.0	0.0	0.013045734	0.04402446	0.103385545	0.10487068	0.13744894	0.33550805	0.29161394	0.02947221	0.06825678	0.121075265	0.12634724	0.36557144	1.040931	0.5904435	0.0	0.014395937	0.046726264	0.10585644	0.105814815	0.1479291	0.28923693	0.29153177	0.030267097	0.070484266	0.12326087	0.12051292	0.4168722	0.9501745	0.60628074	0.0	0.0	0.014490835	0.04386829	0.10389682	0.101918496	0.14088482	0.32761493	0.28642192	0.02950224	0.07007122	0.12059657	0.12513617	0.43512133	1.0292947	0.63898987	0.0
organelle fission	0.9578871	0.5275351	0.27403155	0.055896945	0.05898253	0.09982764	0.10487068	0.26101187	0.27611032	0.29161394	0.049822584	0.048245493	0.10069525	0.097223885	0.37459287	0.37346545	0.38501522	0.33334514	0.064353555	0.06400998	0.10585644	0.105814815	0.2768882	0.28923693	0.29153177	0.053325344	0.049455374	0.102134034	0.10102507	0.4245082	0.37798557	0.3863533	0.0	0.19189766	0.03412746	0.03045987	0.07671718	0.087839924	0.15519407	0.22686373	0.28174755	0.01798392	0.014210484	0.068705045	0.07194278	0.0	0.2793759	0.30982068	0.21898581
mitosis	0.9578871	0.5434801	0.27403155	0.07370222	0.07679814	0.103385545	0.10487068	0.26187706	0.27611032	0.29161394	0.059591938	0.05374518	0.11466551	0.11576136	0.37459287	0.37346545	0.44354004	0.33334514	0.079629555	0.08476943	0.10585644	0.105814815	0.30428115	0.28923693	0.29153177	0.059194885	0.060341805	0.118004315	0.12051292	0.4245082	0.37798557	0.3863533	0.0	0.1988635	0.040910948	0.038074832	0.09000307	0.101918496	0.1703752	0.28455898	0.28642192	0.023342896	0.01975927	0.08646544	0.08991947	0.0	0.28865603	0.34021446	0.23499422
macromolecular complex	0.3688125	0.48746976	0.07144616	0.0028171479	0.004669806	0.09982764	0.08893683	0.10165404	0.33550805	0.29161394	0.016252505	0.02066914	0.121075265	0.11576136	0.4214668	1.3766452	1.4769143	0.048369016	0.0014039832	0.0025337043	0.087753415	0.091955565	0.07329915	0.28923693	0.29153177	0.0073491773	0.012286619	0.118004315	0.12051292	0.36620232	1.0472324	0.9982202	0.52138704	0.051687177	0.0018446827	0.0030614731	0.08596535	0.087839924	0.07555428	0.28455898	0.28642192	0.011362971	0.015546607	0.1179796	0.11926932	0.44044656	1.2277986	1.2451981	0.031800497
gamma-tubulin binding	0.9259575	0.58670855	0.25943643	0.12497019	0.12968545	0.09982764	0.10487068	0.2538241	0.16338573	0.17361815	0.14418077	0.14854018	0.121075265	0.12634724	0.4610343	0.2261252	0.23932014	0.28155315	0.12138082	0.13107647	0.10585644	0.105814815	0.27004647	0.16880232	0.18336394	0.13745655	0.14921139	0.12326087	0.12051292	0.51171637	0.23292148	0.25402442	0.0	0.0	0.078324825	0.08012182	0.06512195	0.06326361	0.0	0.0	0.0	0.10074024	0.10420304	0.077405274	0.07826503	0.0	0.0	0.0	0.0
regulation of oocyte development	0.0	0.0	0.0	0.037316203	0.07679814	0.103385545	0.10487068	0.18412422	0.38163713	0.29161394	0.054812912	0.112863	0.121075265	0.12634724	0.39403754	1.2113228	0.631956	0.0	0.039664958	0.08476943	0.10585644	0.105814815	0.20144773	0.28923693	0.29153177	0.054971423	0.10685228	0.12326087	0.12051292	0.4245082	1.0472324	0.63648206	0.0	0.0	0.037943926	0.08012182	0.10389682	0.101918496	0.18923305	0.3835217	0.28642192	0.05586108	0.11767702	0.12059657	0.12513617	0.47518075	1.1470284	0.67756003	0.0
pole plasm oskar mRNA localization	0.0	0.0	0.0	0.013045734	0.04402446	0.103385545	0.10487068	0.13744894	0.33550805	0.29161394	0.02947221	0.06825678	0.121075265	0.12634724	0.36557144	1.040931	0.5904435	0.0	0.014395937	0.046726264	0.10585644	0.105814815	0.1479291	0.28923693	0.29153177	0.030267097	0.070484266	0.12326087	0.12051292	0.4168722	0.9501745	0.60628074	0.0	0.0	0.014490835	0.04386829	0.10389682	0.101918496	0.14088482	0.32761493	0.28642192	0.02950224	0.07007122	0.12059657	0.12513617	0.43512133	1.0292947	0.63898987	0.0
organelle part	0.36271355	0.40645075	0.039661806	0.003471414	0.007629523	0.09982764	0.08801437	0.07088909	0.27611032	0.29161394	0.022667844	0.033544045	0.121075265	0.12634724	0.41007483	1.3348432	1.1709182	0.032217767	0.0034154726	0.0067439596	0.10585644	0.091955565	0.06517344	0.28923693	0.29153177	0.017695826	0.026178308	0.12326087	0.12051292	0.4143123	1.0472324	0.9982202	0.35853451	0.029530268	0.0029122806	0.005646675	0.08660582	0.087839924	0.052066173	0.28455898	0.28642192	0.018537834	0.02559745	0.12059657	0.11926932	0.42685342	1.1470284	1.0310698	0.019304644
non-membrane-bounded organelle	0.40072474	0.40645075	0.18511946	0.027939579	0.027626827	0.103385545	0.10487068	0.1651821	0.38163713	0.29161394	0.02947221	0.031045966	0.121075265	0.12634724	0.30609536	1.0917367	1.2227681	0.17629333	0.026751364	0.026701482	0.10585644	0.105814815	0.16024205	0.28923693	0.29153177	0.024327239	0.023943057	0.12326087	0.12051292	0.24321641	0.92576224	0.9982202	0.38129288	0.14737782	0.021433452	0.020912737	0.10389682	0.101918496	0.13058081	0.32761493	0.28642192	0.02383038	0.024008706	0.12059657	0.12513617	0.2609495	0.9737664	1.0310698	0.15509768
membrane-enclosed lumen	0.5468884	0.58670855	0.06937117	0.047856722	0.04402446	0.103385545	0.10487068	0.042032775	0.27611032	0.29161394	0.10591201	0.10079066	0.121075265	0.12634724	0.3368166	1.2742319	1.6526943	0.024183162	0.042327687	0.03202152	0.10585644	0.105814815	0.010517778	0.28923693	0.29153177	0.08271086	0.07109885	0.12326087	0.12051292	0.15288763	0.92576224	1.0820596	0.5523622	0.036791045	0.04143053	0.035495862	0.10389682	0.101918496	0.017837843	0.28455898	0.28642192	0.0843679	0.08173761	0.12059657	0.12513617	0.22766894	1.0292947	1.3266125	0.007710439
larval locomotory behavior	0.87731606	0.58670855	0.23578085	0.12497019	0.12968545	0.103385545	0.10487068	0.2296225	0.12010483	0.13102844	0.14418077	0.14854018	0.121075265	0.12634724	0.45267087	0.17324427	0.18175136	0.25510585	0.12138082	0.13107647	0.10585644	0.105814815	0.24180174	0.13174836	0.14150977	0.13745655	0.14921139	0.12326087	0.12051292	0.47268027	0.18479508	0.19640993	0.0	0.0	0.11019423	0.11005266	0.08596535	0.087839924	0.0	0.0	0.0	0.1506146	0.15972535	0.1179796	0.11926932	0.0	0.0	0.0	0.0
nuclear mRNA splicing, via spliceosome	0.0	0.40645075	0.24250343	0.058904134	0.10022919	0.103385545	0.10487068	0.26374385	0.38163713	0.29161394	0.059591938	0.10078078	0.121075265	0.12634724	0.4610343	0.8048952	0.48303568	0.23899947	0.05476784	0.09538026	0.10585644	0.105814815	0.30428115	0.28923693	0.29153177	0.03857878	0.070484266	0.12326087	0.12051292	0.4245082	0.5658027	0.3863533	0.5562148	0.24817914	0.061112802	0.10121805	0.10389682	0.101918496	0.28860578	0.3835217	0.28642192	0.061215073	0.10420304	0.12059657	0.12513617	0.5929297	0.91276014	0.5097981	0.24744725
intracellular organelle lumen	0.5477539	0.58670855	0.074419156	0.047856722	0.04402446	0.103385545	0.10487068	0.047307022	0.27611032	0.29161394	0.10591201	0.098843716	0.121075265	0.12939718	0.3416972	1.3766452	1.720279	0.027996447	0.042327687	0.03249139	0.10585644	0.105814815	0.012782979	0.28923693	0.29153177	0.082276694	0.07109885	0.12326087	0.12051292	0.1590073	0.956548	1.2158772	0.5523622	0.038270924	0.042187523	0.036315814	0.10389682	0.101918496	0.02054393	0.28455898	0.28642192	0.082168914	0.078723185	0.12059657	0.12513617	0.2367963	1.1470284	1.5101794	0.008168704
RNA splicing, via transesterification reactions with bulged adenosine as nucleophile	0.0	0.40645075	0.24250343	0.058904134	0.10022919	0.103385545	0.10487068	0.26374385	0.38163713	0.29161394	0.059591938	0.10078078	0.121075265	0.12634724	0.4610343	0.8048952	0.48303568	0.23899947	0.05476784	0.09538026	0.10585644	0.105814815	0.30428115	0.28923693	0.29153177	0.03857878	0.070484266	0.12326087	0.12051292	0.4245082	0.5658027	0.3863533	0.5562148	0.24817914	0.061112802	0.10121805	0.10389682	0.101918496	0.28860578	0.3835217	0.28642192	0.061215073	0.10420304	0.12059657	0.12513617	0.5929297	0.91276014	0.5097981	0.24744725
muscle contraction	0.8818267	0.58670855	0.25577244	0.058904134	0.06516485	0.103385545	0.10487068	0.24375716	0.27611032	0.29161394	0.0819547	0.08843996	0.121075265	0.12634724	0.4610343	0.69535094	0.631956	0.275857	0.064353555	0.07066611	0.10585644	0.105814815	0.25524268	0.28923693	0.29153177	0.08271086	0.08674046	0.12326087	0.12051292	0.51171637	0.69086176	0.63648206	0.0	0.0	0.0	0.0	0.09766181	0.101918496	0.0	0.28455898	0.28642192	0.0	0.0	0.1179796	0.11926932	0.0	0.37169743	0.38913524	0.0
nuclear-transcribed mRNA catabolic process, nonsense-mediated decay	0.0	0.0	0.0	0.0	0.0	0.103385545	0.10487068	0.0	0.3322501	0.29161394	0.0	0.0	0.121075265	0.12634724	0.0	0.8048952	0.77399445	0.0	0.0	0.0	0.10585644	0.105814815	0.0	0.28923693	0.29153177	0.0	0.0	0.12326087	0.12051292	0.0	0.8099688	0.7847961	0.0	0.0	0.0	0.0	0.10389682	0.101918496	0.0	0.3195042	0.28642192	0.0	0.0	0.12059657	0.12513617	0.0	0.85204494	0.81663364	0.0
nucleobase, nucleoside, nucleotide and nucleic acid metabolic process	0.09826293	0.58670855	0.16179284	0.047856722	0.06516485	0.103385545	0.10487068	0.20159218	0.38163713	0.29161394	0.08073398	0.10079066	0.121075265	0.12634724	0.4610343	1.3887268	1.4915736	0.069813	0.039664958	0.047228467	0.10585644	0.105814815	0.12011575	0.28923693	0.29153177	0.054971423	0.070484266	0.12326087	0.12051292	0.30847	0.9501745	0.84809124	0.752929	0.17731954	0.05059631	0.06575243	0.10389682	0.101918496	0.2071449	0.3835217	0.28642192	0.082168914	0.10420304	0.12059657	0.12513617	0.5677955	1.5498453	1.5101794	0.07937476
RNA splicing, via transesterification reactions	0.0	0.40645075	0.23578085	0.056703594	0.10022919	0.103385545	0.10487068	0.26374385	0.38163713	0.29161394	0.057481557	0.0929237	0.121075265	0.12634724	0.4610343	0.8048952	0.47864336	0.23899947	0.052506	0.09538026	0.10585644	0.105814815	0.30428115	0.28923693	0.29153177	0.037018813	0.070484266	0.12326087	0.12051292	0.4245082	0.5643259	0.3863533	0.5562148	0.24817914	0.061112802	0.10121805	0.10389682	0.101918496	0.28860578	0.3835217	0.28642192	0.061215073	0.10420304	0.12059657	0.12513617	0.5929297	0.91276014	0.4972149	0.24744725
cellular nitrogen compound metabolic process	0.083555825	0.5106593	0.15044641	0.040144395	0.045892164	0.103385545	0.10487068	0.17518716	0.33550805	0.29161394	0.062088355	0.0726088	0.121075265	0.12634724	0.4610343	1.0917367	0.90594614	0.069813	0.029287267	0.033962227	0.10585644	0.105814815	0.11152097	0.28923693	0.29153177	0.04149442	0.052092027	0.12326087	0.12051292	0.24321641	0.6780222	0.5638439	0.7030863	0.1649236	0.043193765	0.047297	0.10389682	0.101918496	0.1899333	0.3195042	0.28642192	0.067249805	0.07840595	0.12059657	0.12513617	0.5677955	1.1470284	1.0310698	0.08333851
photoreceptor cell development	0.0	0.61556095	0.27403155	0.10807882	0.10766641	0.09982764	0.10487068	0.26187706	0.20033333	0.21317025	0.14418077	0.14854018	0.11466551	0.11576136	0.4610343	0.2261252	0.23932014	0.25509918	0.09761604	0.0995618	0.087753415	0.091955565	0.23384592	0.13174836	0.15309905	0.069230184	0.07109885	0.06262622	0.06678559	0.0	0.035598304	0.038009133	0.85164535	0.28737974	0.12478277	0.11005266	0.09766181	0.101918496	0.28860578	0.21346746	0.21965238	0.1506146	0.15972535	0.1179796	0.11926932	0.5677955	0.23366258	0.25416937	0.26847318
macromolecule metabolic process	0.2573289	0.61556095	0.26225424	0.12497019	0.12968545	0.103385545	0.10487068	0.26187706	0.38163713	0.29161394	0.14418077	0.14854018	0.121075265	0.12939718	0.4610343	0.92625177	0.832593	0.19230703	0.11471519	0.10735139	0.10585644	0.105814815	0.20333505	0.28923693	0.29153177	0.12508363	0.14921139	0.12326087	0.12051292	0.2701102	0.4907308	0.4400241	0.85164535	0.2763664	0.12622452	0.13449638	0.10389682	0.101918496	0.28044206	0.354261	0.28642192	0.1506146	0.15972535	0.12059657	0.12513617	0.5677955	0.91276014	0.81663364	0.17922053
eye photoreceptor cell development	0.0	0.67454207	0.27403155	0.12497019	0.12968545	0.09982764	0.10487068	0.26374385	0.15648256	0.17361815	0.14418077	0.14854018	0.10069525	0.097223885	0.4610343	0.1263351	0.13381875	0.275857	0.11471519	0.10735139	0.08101625	0.091955565	0.25490364	0.07994046	0.08724319	0.08271086	0.08674046	0.04966647	0.05371717	0.0	0.0	0.0	0.85164535	0.28737974	0.12622452	0.13449638	0.09766181	0.101918496	0.28860578	0.16228567	0.17672233	0.1506146	0.15972535	0.09903255	0.09655198	0.5677955	0.13075279	0.13937747	0.27306533
organelle lumen	0.5477539	0.58670855	0.074419156	0.047856722	0.04402446	0.103385545	0.10487068	0.047307022	0.27611032	0.29161394	0.10591201	0.098843716	0.121075265	0.12939718	0.3416972	1.3766452	1.720279	0.027996447	0.042327687	0.03249139	0.10585644	0.105814815	0.012782979	0.28923693	0.29153177	0.082276694	0.07109885	0.12326087	0.12051292	0.1590073	0.956548	1.2158772	0.5523622	0.038270924	0.042187523	0.036315814	0.10389682	0.101918496	0.02054393	0.28455898	0.28642192	0.082168914	0.078723185	0.12059657	0.12513617	0.2367963	1.1470284	1.5101794	0.008168704
RNA processing	0.0	0.40645075	0.21193053	0.104098566	0.12968545	0.103385545	0.10487068	0.26101187	0.33550805	0.29161394	0.14418077	0.14854018	0.121075265	0.12634724	0.4610343	0.7973922	0.52044964	0.16511106	0.11471519	0.13107647	0.10585644	0.105814815	0.25490364	0.28923693	0.29153177	0.11236391	0.14921139	0.12326087	0.12051292	0.37732935	0.49639586	0.3863533	0.6218926	0.22898515	0.11784815	0.13449638	0.10389682	0.101918496	0.28044206	0.32761493	0.28642192	0.1506146	0.15972535	0.12059657	0.12513617	0.5677955	0.91276014	0.6073921	0.2041316
DNA replication, synthesis of RNA primer	0.0	0.6764544	0.27403155	0.12497019	0.12968545	0.103385545	0.10487068	0.26374385	0.27611032	0.29161394	0.14418077	0.14854018	0.121075265	0.12634724	0.4610343	0.37346545	0.38501522	0.0	0.0	0.0	0.0	0.0	0.0	0.0	0.0	0.0	0.0	0.0	0.0	0.0	0.0	0.0	0.85164535	0.28737974	0.12622452	0.13449638	0.10389682	0.101918496	0.28860578	0.28455898	0.28642192	0.1506146	0.15972535	0.12059657	0.12513617	0.5929297	0.37169743	0.38913524	0.0
M phase of mitotic cell cycle	0.9578871	0.542503	0.27403155	0.06552325	0.06516485	0.09982764	0.10487068	0.26187706	0.27611032	0.29161394	0.054812912	0.052414678	0.11466551	0.11576136	0.37459287	0.37346545	0.4089652	0.33334514	0.079629555	0.07323765	0.10585644	0.105814815	0.29676318	0.28923693	0.29153177	0.05680883	0.054450326	0.118004315	0.12051292	0.4245082	0.37798557	0.3863533	0.0	0.1988635	0.040910948	0.03648746	0.08596535	0.087839924	0.16582529	0.28455898	0.28642192	0.022031799	0.018017532	0.077405274	0.07826503	0.0	0.28715613	0.33583415	0.22490634
intracellular non-membrane-bounded organelle	0.40072474	0.40645075	0.18511946	0.027939579	0.027626827	0.103385545	0.10487068	0.1651821	0.38163713	0.29161394	0.02947221	0.031045966	0.121075265	0.12634724	0.30609536	1.0917367	1.2227681	0.17629333	0.026751364	0.026701482	0.10585644	0.105814815	0.16024205	0.28923693	0.29153177	0.024327239	0.023943057	0.12326087	0.12051292	0.24321641	0.92576224	0.9982202	0.38129288	0.14737782	0.021433452	0.020912737	0.10389682	0.101918496	0.13058081	0.32761493	0.28642192	0.02383038	0.024008706	0.12059657	0.12513617	0.2609495	0.9737664	1.0310698	0.15509768
pole plasm RNA localization	0.0	0.0	0.0	0.013045734	0.04402446	0.103385545	0.10487068	0.13744894	0.33550805	0.29161394	0.02947221	0.06825678	0.121075265	0.12634724	0.36557144	1.040931	0.5904435	0.0	0.014395937	0.046726264	0.10585644	0.105814815	0.1479291	0.28923693	0.29153177	0.030267097	0.070484266	0.12326087	0.12051292	0.4168722	0.9501745	0.60628074	0.0	0.0	0.014490835	0.04386829	0.10389682	0.101918496	0.14088482	0.32761493	0.28642192	0.02950224	0.07007122	0.12059657	0.12513617	0.43512133	1.0292947	0.63898987	0.0
intracellular organelle part	0.36388105	0.40645075	0.033078205	0.002297599	0.0039210203	0.08552023	0.08801437	0.058239352	0.27611032	0.29161394	0.019540684	0.026403915	0.121075265	0.11688495	0.41007483	1.3699	1.2227681	0.022422696	0.0014039832	0.002831202	0.087753415	0.091955565	0.05075938	0.28923693	0.29153177	0.013878198	0.020637909	0.12326087	0.12051292	0.41629997	1.0472324	0.9982202	0.36069533	0.022013227	9.4027654E-4	0.0027081629	0.08596535	0.074218236	0.04361098	0.28455898	0.28642192	0.014676273	0.020970672	0.12059657	0.11926932	0.43512133	1.1470284	1.0310698	0.012994307
nuclear lumen	0.3253827	0.58670855	0.06661047	0.044342782	0.039338745	0.103385545	0.10487068	0.04388905	0.38163713	0.31848142	0.09899603	0.087939106	0.121075265	0.12939718	0.35102153	1.8236057	2.2840168	0.012047771	0.029287267	0.021969607	0.10585644	0.105814815	0.0055608894	0.28923693	0.29153177	0.06445002	0.060341805	0.12326087	0.12051292	0.097590104	1.114963	1.5338956	0.6237355	0.045452856	0.040910948	0.03312479	0.10389682	0.101918496	0.0295896	0.3554919	0.28642192	0.082168914	0.078723185	0.12059657	0.12513617	0.34566426	1.6398515	2.2345855	0.0055288267
nitrogen compound metabolic process	0.080691755	0.490841	0.15044641	0.047856722	0.05898253	0.103385545	0.10487068	0.1749359	0.33550805	0.29161394	0.07891632	0.08843996	0.121075265	0.12634724	0.45267087	1.0608478	0.8871348	0.07256141	0.040887874	0.046726264	0.10585644	0.105814815	0.11152097	0.28923693	0.29153177	0.054971423	0.06460492	0.12326087	0.12051292	0.2305698	0.66239274	0.5626944	0.6974919	0.16626136	0.050319336	0.06483851	0.10389682	0.101918496	0.18923305	0.3195042	0.28642192	0.082168914	0.10238504	0.12059657	0.12513617	0.56075925	1.1309729	1.0310698	0.08749332
nucleolus	0.0	0.0	0.052175924	0.0816771	0.09207708	0.103385545	0.10487068	0.043755047	0.38163713	0.32369035	0.10591201	0.112863	0.121075265	0.12939718	0.0	1.3766452	1.6526943	0.059110552	0.089016974	0.09538026	0.10585644	0.105814815	0.04918845	0.32124007	0.29153177	0.11477546	0.10685228	0.12326087	0.12051292	0.0	1.114963	1.4612367	0.0	0.055220626	0.084126055	0.09254273	0.10389682	0.101918496	0.04531929	0.3835217	0.3635956	0.11484031	0.11767702	0.12059657	0.12513617	0.0	1.3403296	1.5485356	0.0659088
DNA-directed RNA polymerase II, holoenzyme	0.5598251	0.58670855	0.20283605	0.07370222	0.07679814	0.103385545	0.10487068	0.18412422	0.38163713	0.29161394	0.12719536	0.11563427	0.121075265	0.12634724	0.4610343	1.3348432	1.4769143	0.10152816	0.052100517	0.053951893	0.10585644	0.105814815	0.09395847	0.28923693	0.29153177	0.08271086	0.08654726	0.12326087	0.12051292	0.37732935	0.92576224	0.9982202	0.5523622	0.09140654	0.04873872	0.047297	0.10389682	0.101918496	0.08479108	0.28455898	0.28642192	0.082168914	0.08271574	0.12059657	0.12513617	0.36629185	0.9737664	1.0310698	0.0
mRNA processing	0.0	0.36766666	0.19128571	0.07370222	0.10022919	0.103385545	0.10487068	0.26101187	0.33550805	0.29161394	0.07891632	0.112863	0.121075265	0.12634724	0.4610343	0.8048952	0.49869815	0.16411103	0.064353555	0.0995618	0.10585644	0.105814815	0.27004647	0.28923693	0.29153177	0.05865128	0.09206943	0.12326087	0.12051292	0.4168722	0.5772317	0.3863533	0.5523622	0.20741013	0.078324825	0.10121805	0.10389682	0.101918496	0.28044206	0.32761493	0.28642192	0.082168914	0.13703519	0.12059657	0.12513617	0.5677955	0.91276014	0.51450944	0.1946473
RNA metabolic process	0.14077106	0.6764544	0.21200095	0.09427209	0.10022919	0.103385545	0.10487068	0.20914078	0.38163713	0.31848142	0.14418077	0.14854018	0.121075265	0.12939718	0.4610343	1.4171687	1.720279	0.088133425	0.079629555	0.08476943	0.10585644	0.105814815	0.10387529	0.28923693	0.29153177	0.093999594	0.10127968	0.12326087	0.12051292	0.15504076	0.92576224	0.9982202	0.85164535	0.22037481	0.095558	0.10121805	0.10389682	0.101918496	0.2099673	0.3835217	0.34952703	0.1506146	0.15972535	0.12059657	0.12513617	0.5677955	1.5498453	1.7216969	0.096356474
nucleus	0.12063823	0.3877136	0.036810003	0.04731573	0.052470878	0.103385545	0.10487068	0.047307022	0.27611032	0.29161394	0.10591201	0.11563427	0.121075265	0.12634724	0.3368166	1.3766452	1.4915736	0.018543927	0.044878908	0.049060356	0.10585644	0.105814815	0.02568669	0.28923693	0.29153177	0.08271086	0.10127968	0.12326087	0.12051292	0.18908995	1.0472324	0.9982202	0.5523622	0.037228614	0.04796227	0.05482616	0.10389682	0.101918496	0.048153367	0.28455898	0.28642192	0.108193316	0.12840833	0.12059657	0.12513617	0.42271185	1.3403296	1.5101794	0.019304644
intracellular mRNA localization involved in anterior/posterior axis specification	0.0	0.0	0.0	0.008884295	0.03528201	0.103385545	0.10487068	0.12114905	0.27611032	0.29161394	0.023802811	0.06085691	0.121075265	0.12634724	0.34885135	0.8048952	0.49869815	0.0	0.010002066	0.03719307	0.10585644	0.105814815	0.13536446	0.28923693	0.29153177	0.024327239	0.060341805	0.12326087	0.12051292	0.41131383	0.8099688	0.5098341	0.0	0.0	0.009762071	0.03648746	0.10389682	0.101918496	0.13058081	0.28455898	0.28642192	0.02383038	0.06296186	0.12059657	0.12513617	0.42625967	0.85204494	0.5097981	0.0
gamma-tubulin large complex	0.9578871	0.58670855	0.27403155	0.09427209	0.10022919	0.08552023	0.08801437	0.26187706	0.20333089	0.21317025	0.12719536	0.13344468	0.10069525	0.097223885	0.4610343	0.27524057	0.29514763	0.30298397	0.09761604	0.0995618	0.087753415	0.091955565	0.2768882	0.21106055	0.2176681	0.12183707	0.12854223	0.102134034	0.10102507	0.51171637	0.28158066	0.30634552	0.0	0.0	0.0	0.0	0.0	0.0	0.0	0.0	0.0	0.0	0.0	0.0	0.0	0.0	0.0	0.0	0.0
regulation of reproductive process	0.0	0.0	0.0	0.027728345	0.05898253	0.103385545	0.10487068	0.1651821	0.38163713	0.29161394	0.044861127	0.08843996	0.121075265	0.12634724	0.37459287	1.3766452	0.8858029	0.0	0.029287267	0.066209175	0.10585644	0.105814815	0.17883492	0.32124007	0.29153177	0.045728967	0.08674046	0.12326087	0.12051292	0.41981584	1.0986017	0.90938085	0.0	0.0	0.02720234	0.061187446	0.10389682	0.101918496	0.16899551	0.3835217	0.28642192	0.04600958	0.08897267	0.12059657	0.12513617	0.45749065	1.3257608	0.93169457	0.0
nucleic acid metabolic process	0.12472082	0.58670855	0.2517766	0.09427209	0.10022919	0.103385545	0.10487068	0.2538241	0.4828229	0.49423167	0.12719536	0.13344468	0.121075265	0.12939718	0.4610343	1.833363	2.0927656	0.14090984	0.064353555	0.08476943	0.10585644	0.105814815	0.15082796	0.32124007	0.29153177	0.07877017	0.08654726	0.12326087	0.12051292	0.20548466	1.0840762	1.2158772	0.85164535	0.24817914	0.095558	0.10121805	0.10389682	0.101918496	0.25966477	0.5689423	0.5835608	0.130984	0.14064182	0.12059657	0.12513617	0.5677955	1.9663179	2.2345855	0.15703355
smooth muscle contraction	1.0217139	0.6764544	0.27403155	0.12497019	0.12968545	0.103385545	0.10487068	0.26374385	0.27611032	0.29161394	0.14418077	0.14854018	0.121075265	0.12634724	0.4610343	0.37346545	0.38501522	0.33334514	0.12138082	0.13107647	0.10585644	0.105814815	0.30428115	0.28923693	0.29153177	0.13745655	0.14921139	0.12326087	0.12051292	0.57051283	0.37798557	0.3863533	0.0	0.0	0.0	0.0	0.0	0.0	0.0	0.0	0.0	0.0	0.0	0.0	0.0	0.0	0.0	0.0	0.0
SH2 domain binding	0.0	0.6764544	0.27403155	0.12497019	0.12968545	0.103385545	0.10487068	0.26374385	0.27611032	0.29161394	0.14418077	0.14854018	0.121075265	0.12634724	0.4610343	0.37346545	0.38501522	0.0	0.0	0.0	0.0	0.0	0.0	0.0	0.0	0.0	0.0	0.0	0.0	0.0	0.0	0.0	0.85164535	0.28737974	0.12622452	0.13449638	0.10389682	0.101918496	0.28860578	0.28455898	0.28642192	0.1506146	0.15972535	0.12059657	0.12513617	0.5929297	0.37169743	0.38913524	0.0
regulation of pole plasm oskar mRNA localization	0.0	0.0	0.0	0.037316203	0.07679814	0.103385545	0.10487068	0.18412422	0.38163713	0.29161394	0.054812912	0.112863	0.121075265	0.12634724	0.39403754	1.2113228	0.631956	0.0	0.039664958	0.08476943	0.10585644	0.105814815	0.20144773	0.28923693	0.29153177	0.054971423	0.10685228	0.12326087	0.12051292	0.4245082	1.0472324	0.63648206	0.0	0.0	0.037943926	0.08012182	0.10389682	0.101918496	0.18923305	0.3835217	0.28642192	0.05586108	0.11767702	0.12059657	0.12513617	0.47518075	1.1470284	0.67756003	0.0
cellular macromolecule metabolic process	0.3043024	0.6764544	0.27403155	0.104098566	0.10766641	0.103385545	0.10487068	0.26187706	0.38163713	0.29161394	0.14418077	0.14854018	0.121075265	0.12634724	0.4610343	1.0608478	0.9572921	0.20679201	0.09761604	0.0995618	0.10585644	0.105814815	0.22250658	0.28923693	0.29153177	0.093999594	0.10685228	0.12326087	0.12051292	0.30684876	0.5643259	0.5098341	0.85164535	0.2763664	0.11019423	0.11005266	0.10389682	0.101918496	0.28044206	0.38085175	0.28642192	0.1506146	0.15972535	0.12059657	0.12513617	0.5677955	0.98788375	0.93169457	0.18758976
peristalsis	1.0217139	0.6764544	0.27403155	0.12497019	0.12968545	0.103385545	0.10487068	0.26374385	0.27611032	0.29161394	0.14418077	0.14854018	0.121075265	0.12634724	0.4610343	0.37346545	0.38501522	0.33334514	0.12138082	0.13107647	0.10585644	0.105814815	0.30428115	0.28923693	0.29153177	0.13745655	0.14921139	0.12326087	0.12051292	0.57051283	0.37798557	0.3863533	0.0	0.0	0.0	0.0	0.0	0.0	0.0	0.0	0.0	0.0	0.0	0.0	0.0	0.0	0.0	0.0	0.0
nuclear division	0.9578871	0.542503	0.27403155	0.06552325	0.06516485	0.09982764	0.10487068	0.26187706	0.27611032	0.29161394	0.054812912	0.052414678	0.11466551	0.11576136	0.37459287	0.37346545	0.4089652	0.33334514	0.079629555	0.07323765	0.10585644	0.105814815	0.29676318	0.28923693	0.29153177	0.05680883	0.054450326	0.118004315	0.12051292	0.4245082	0.37798557	0.3863533	0.0	0.1988635	0.040910948	0.03648746	0.08596535	0.087839924	0.16582529	0.28455898	0.28642192	0.022031799	0.018017532	0.077405274	0.07826503	0.0	0.28715613	0.33583415	0.22490634
gamma-tubulin complex	0.9259575	0.58670855	0.25943643	0.12497019	0.12968545	0.09982764	0.10487068	0.2538241	0.16338573	0.17361815	0.14418077	0.14854018	0.121075265	0.12634724	0.4610343	0.2261252	0.23932014	0.28155315	0.12138082	0.13107647	0.10585644	0.105814815	0.27004647	0.16880232	0.18336394	0.13745655	0.14921139	0.12326087	0.12051292	0.51171637	0.23292148	0.25402442	0.0	0.0	0.078324825	0.08012182	0.06512195	0.06326361	0.0	0.0	0.0	0.10074024	0.10420304	0.077405274	0.07826503	0.0	0.0	0.0	0.0
gene expression	0.29295608	0.61556095	0.17392093	0.056703594	0.05898253	0.103385545	0.10487068	0.1441266	0.38163713	0.29161394	0.09899603	0.10079066	0.121075265	0.12634724	0.45267087	1.3766452	1.6526943	0.07252798	0.044085186	0.041352674	0.10585644	0.105814815	0.06557373	0.28923693	0.29153177	0.06445002	0.065314956	0.12326087	0.12051292	0.15288763	0.85967374	0.9982202	0.752929	0.15650432	0.056576256	0.05843528	0.10389682	0.101918496	0.13172458	0.32761493	0.28642192	0.10074024	0.10420304	0.12059657	0.12513617	0.49670693	1.2585489	1.5101794	0.06049489
gamma-tubulin ring complex	0.9578871	0.58670855	0.27403155	0.09427209	0.10022919	0.08552023	0.08801437	0.26187706	0.20333089	0.21317025	0.12719536	0.13344468	0.10069525	0.097223885	0.4610343	0.27524057	0.29514763	0.30298397	0.09761604	0.0995618	0.087753415	0.091955565	0.2768882	0.21106055	0.2176681	0.12183707	0.12854223	0.102134034	0.10102507	0.51171637	0.28158066	0.30634552	0.0	0.0	0.0	0.0	0.0	0.0	0.0	0.0	0.0	0.0	0.0	0.0	0.0	0.0	0.0	0.0	0.0
protein complex	0.31220832	0.554609	0.064850084	0.0027614578	0.0022301935	0.08552023	0.08801437	0.05872025	0.27611032	0.29161394	0.019960154	0.017584069	0.11466551	0.11576136	0.37459287	1.2113228	1.3865561	0.027771752	2.0486981E-4	8.0640585E-4	0.075026214	0.076827414	0.02568669	0.28923693	0.29153177	0.006266016	0.005614851	0.10523944	0.11532328	0.18908995	0.8099688	0.90938085	0.6218926	0.050744146	0.001796532	0.0024602218	0.07697969	0.087839924	0.048715055	0.28455898	0.28642192	0.015600819	0.014323962	0.1179796	0.11926932	0.42271185	1.1399255	1.2451981	0.019304644
compound eye photoreceptor development	0.0	0.6764544	0.27403155	0.104098566	0.10766641	0.08552023	0.08801437	0.26374385	0.16338573	0.17361815	0.13372561	0.13344468	0.0757708	0.078387335	0.4610343	0.13025457	0.14117399	0.28106436	0.09761604	0.09538026	0.064184755	0.06448437	0.25524268	0.085000105	0.09279916	0.055449083	0.054450326	0.0201563	0.020126238	0.0	0.0	0.0	0.85164535	0.28737974	0.11019423	0.11005266	0.08596535	0.087839924	0.28860578	0.16342473	0.17672233	0.14563106	0.14064182	0.077405274	0.080882914	0.5677955	0.13722824	0.14565805	0.27514777
alpha DNA polymerase:primase complex	0.0	0.6764544	0.27403155	0.12497019	0.12968545	0.103385545	0.10487068	0.26374385	0.27611032	0.29161394	0.14418077	0.14854018	0.121075265	0.12634724	0.4610343	0.37346545	0.38501522	0.0	0.0	0.0	0.0	0.0	0.0	0.0	0.0	0.0	0.0	0.0	0.0	0.0	0.0	0.0	0.85164535	0.28737974	0.12622452	0.13449638	0.10389682	0.101918496	0.28860578	0.28455898	0.28642192	0.1506146	0.15972535	0.12059657	0.12513617	0.5929297	0.37169743	0.38913524	0.0
phasic smooth muscle contraction	1.0217139	0.6764544	0.27403155	0.12497019	0.12968545	0.103385545	0.10487068	0.26374385	0.27611032	0.29161394	0.14418077	0.14854018	0.121075265	0.12634724	0.4610343	0.37346545	0.38501522	0.33334514	0.12138082	0.13107647	0.10585644	0.105814815	0.30428115	0.28923693	0.29153177	0.13745655	0.14921139	0.12326087	0.12051292	0.57051283	0.37798557	0.3863533	0.0	0.0	0.0	0.0	0.0	0.0	0.0	0.0	0.0	0.0	0.0	0.0	0.0	0.0	0.0	0.0	0.0
mRNA metabolic process	0.0	0.35012266	0.1676075	0.058904134	0.093594626	0.103385545	0.10487068	0.2538241	0.38163713	0.29161394	0.07596011	0.112863	0.121075265	0.12634724	0.4610343	1.2113228	0.7193424	0.1483072	0.05898106	0.09538026	0.10585644	0.105814815	0.25524268	0.28923693	0.29153177	0.05680883	0.08674046	0.12326087	0.12051292	0.4168722	0.8889984	0.5638439	0.5344982	0.19189766	0.065597385	0.10121805	0.10389682	0.101918496	0.28044206	0.3835217	0.28642192	0.082168914	0.11767702	0.12059657	0.12513617	0.5677955	1.1470284	0.81663364	0.17139345
nuclear part	0.2573289	0.40645075	0.04880751	0.029497271	0.037180103	0.103385545	0.10487068	0.0831785	0.4248952	0.32369035	0.06316218	0.08042707	0.121075265	0.12939718	0.40370288	2.511612	2.344729	0.018233482	0.01889213	0.02873766	0.10585644	0.105814815	0.03937807	0.32124007	0.29153177	0.053325344	0.06460492	0.12326087	0.12051292	0.3482744	2.1353607	1.9706954	0.5099992	0.03843193	0.02720234	0.03648746	0.10389682	0.101918496	0.070504434	0.3835217	0.3635956	0.06650211	0.07016392	0.12059657	0.12513617	0.46450332	2.471338	2.3062932	0.012974203
[truncated: 14 more columns]
