# Supplementary material for: Large-Scale Screen for Modifiers of Ataxin-3-Derived Polyglutamine-Induced Toxicity in Drosophila
Source: PLoS One. 2012 Nov 5;7(11):e47452. doi: 10.1371/journal.pone.0047452 (PMC3489908; doi:10.1371/journal.pone.0047452)
Supplement: Dataset S1 — Raw data archive in ZIP format. Supplementary File F1.cys for visualization in Cytoscape contains a network graph with RNAi screen candidates mapped onto the 20 k network of Costello et al. 2009. Primary candidates are represented in red, subtle candidates in black. The two Term2TermGOTerms as well as the two TopologyWeightedGOTerms files contain GO enrichment statistics and clustering results, and can be directly loaded into Genesis for visualization. (ZIP) [file pone.0047452.s005.zip › Dataset S1/Term2TermGOTerms_0.15.xml]

<?xml version="1.0" encoding="UTF-8" standalone="no"?>
<SupplementaryInformation version="1.7.6">
  <DisplayProperties>
    <ExpressionImageProperties>
      <ViewProperty title="GeneWidth" value="10"/>
      <ViewProperty title="GeneHeight" value="10"/>
      <ViewProperty title="ExpressionImageDrawingMode" value="1"/>
      <ViewProperty title="GenesPerPage" value="58"/>
      <ViewProperty title="UpperLimit" value="2.511612"/>
      <ViewProperty title="LowerLimit" value="-2.511612"/>
      <ViewProperty title="ShowCellBorders" value="no"/>
      <ViewProperty title="ViewGeneNames" value="yes"/>
      <ViewProperty title="FlipColors" value="no"/>
      <ViewProperty title="GroupColorPainting" value="yes"/>
      <ViewProperty title="GradientPainting" value="no"/>
      <ViewProperty title="AverageBarHeights" value="20"/>
      <ViewProperty title="DisplayAverageBar" value="no"/>
      <ViewProperty title="DisplaySDBar" value="no"/>
      <ViewProperty title="IndicateAbsolutMaximum" value="no"/>
      <ViewProperty title="UseDiagonalization" value="no"/>
      <ViewProperty title="AntiAliasing" value="yes"/>
      <ViewProperty title="AntiAliasingText" value="yes"/>
      <ViewProperty title="GradientType" value="2"/>
      <ViewProperty title="gammaValue" value="1.0"/>
      <ViewProperty BlueColor="0" GreenColor="0" RedColor="0" title="PositiveColor"/>
      <ViewProperty BlueColor="255" GreenColor="255" RedColor="255" title="PositiveZeroColor"/>
      <ViewProperty BlueColor="128" GreenColor="0" RedColor="0" title="NegativeZeroColor"/>
      <ViewProperty BlueColor="255" GreenColor="128" RedColor="0" title="NegativeColor"/>
      <ViewProperty BlueColor="0" GreenColor="0" RedColor="0" title="BorderColor"/>
      <ViewProperty BlueColor="255" GreenColor="255" RedColor="255" title="PanelBackgroundColor"/>
      <ViewProperty BlueColor="0" GreenColor="0" RedColor="0" title="PanelBorderColor"/>
      <ViewProperty BlueColor="0" GreenColor="0" RedColor="0" title="PanelFontColor"/>
      <ViewProperty BlueColor="128" GreenColor="0" RedColor="0" title="PanelHeadlineColor"/>
      <ViewProperty BlueColor="255" GreenColor="0" RedColor="255" title="MeanColor"/>
      <ViewProperty BlueColor="128" GreenColor="0" RedColor="0" title="ErrorBarColor"/>
      <ViewProperty BlueColor="128" GreenColor="0" RedColor="0" title="SOMLineColor"/>
      <ViewProperty title="LineTransparency" value="128"/>
      <ViewProperty title="ColorSchema" value="3"/>
    </ExpressionImageProperties>
  </DisplayProperties>
  <Sorting SelectedGene="-1" SortSampleIndex="-1" type="0"/>
  <GroupSets>
    <GeneGroupSet title="Standard"/>
  </GroupSets>
  <ClusteringResults>
    <HCL title="HCL (Average Linkage)">
      <DistanceFunction>4</DistanceFunction>
      <AbsoluteDistance>false</AbsoluteDistance>
      <CalculationTime>47</CalculationTime>
      <Child1ArrayGenes>-1	-1	-1	-1	-1	-1	-1	-1	-1	-1	-1	-1	-1	-1	-1	-1	-1	-1	-1	-1	-1	-1	-1	-1	-1	-1	-1	-1	-1	-1	-1	-1	-1	-1	-1	-1	-1	-1	-1	-1	-1	-1	-1	-1	-1	-1	-1	-1	-1	-1	-1	-1	-1	-1	-1	-1	-1	-1	3	14	15	2	11	58	61	8	43	28	7	40	64	66	59	5	10	21	4	24	72	13	1	69	12	22	23	63	26	0	6	37	79	19	88	39	38	75	62	96	82	83	87	84	94	86	41	32	100	18	34	107	105	99	111	110	112	-1</Child1ArrayGenes>
      <Child2ArrayGenes>-1	-1	-1	-1	-1	-1	-1	-1	-1	-1	-1	-1	-1	-1	-1	-1	-1	-1	-1	-1	-1	-1	-1	-1	-1	-1	-1	-1	-1	-1	-1	-1	-1	-1	-1	-1	-1	-1	-1	-1	-1	-1	-1	-1	-1	-1	-1	-1	-1	-1	-1	-1	-1	-1	-1	-1	-1	-1	9	16	25	27	29	30	44	45	47	48	49	51	54	55	20	67	31	33	73	53	36	68	17	71	60	77	46	65	78	80	74	50	81	89	52	85	91	56	35	92	97	70	76	95	98	101	93	42	90	104	102	103	108	106	109	57	113	-1</Child2ArrayGenes>
      <NodeOrderArrayGenes>58	59	60	61	62	63	64	65	66	67	68	69	70	71	72	73	74	75	76	77	78	79	80	81	82	83	84	85	86	87	88	89	90	91	92	93	94	95	96	97	98	99	100	101	102	103	104	105	106	107	108	109	110	111	112	113	114	-1</NodeOrderArrayGenes>
      <HeightsArrayGenes>0.0	0.0	0.0	0.0	0.0	0.0	0.0	0.0	0.0	0.0	0.0	0.0	0.0	0.0	0.0	0.0	0.0	0.0	0.0	0.0	0.0	0.0	0.0	0.0	0.0	0.0	0.0	0.0	0.0	0.0	0.0	0.0	0.0	0.0	0.0	0.0	0.0	0.0	0.0	0.0	0.0	0.0	0.0	0.0	0.0	0.0	0.0	0.0	0.0	0.0	0.0	0.0	0.0	0.0	0.0	0.0	0.0	0.0	0.0	0.0	0.0	0.0	0.0	0.0	0.0	0.0	0.0	0.0	0.0	0.0	0.0	0.0	0.020437485	0.053362694	0.07705811	0.07984985	0.11426683	0.12679778	0.18625584	0.22187388	0.22959815	0.28542292	0.2890871	0.2934264	0.2956409	0.3062272	0.30748633	0.3733465	0.43875617	0.5152165	0.548579	0.5708188	0.5847324	0.5849485	0.64842355	0.6512952	0.652155	0.6854206	0.75143546	0.79650444	0.80756927	0.82799906	0.8693323	0.8742249	0.93785733	1.0345315	1.2108331	1.2573922	1.4982189	1.5102919	1.6847339	1.8951503	2.2241755	2.4661326	4.080349	0.0</HeightsArrayGenes>
      <MinCorrelationGenes>0.020437484607100487</MinCorrelationGenes>
      <MaxCorrelationGenes>0.0</MaxCorrelationGenes>
      <MaxPixelDistanceGenes>5</MaxPixelDistanceGenes>
      <MinPixelDistanceGenes>2</MinPixelDistanceGenes>
      <ZeroDistanceGenes>0.05</ZeroDistanceGenes>
      <Child1ArraySamples>-1	-1	-1	-1	-1	-1	-1	-1	-1	-1	-1	-1	-1	-1	-1	-1	-1	-1	-1	-1	-1	-1	-1	-1	-1	-1	-1	-1	-1	-1	-1	-1	-1	-1	-1	-1	-1	-1	-1	-1	-1	-1	-1	-1	-1	-1	-1	-1	-1	-1	-1	-1	-1	-1	-1	-1	-1	-1	-1	-1	-1	-1	-1	20	27	51	5	36	43	58	12	23	34	3	49	63	18	54	56	66	25	67	10	65	41	74	76	72	73	79	81	89	88	39	87	8	92	2	33	96	17	48	71	95	97	98	103	105	104	30	31	15	16	1	109	106	32	29	111	117	113	120	118	0	123	-1</Child1ArraySamples>
      <Child2ArraySamples>-1	-1	-1	-1	-1	-1	-1	-1	-1	-1	-1	-1	-1	-1	-1	-1	-1	-1	-1	-1	-1	-1	-1	-1	-1	-1	-1	-1	-1	-1	-1	-1	-1	-1	-1	-1	-1	-1	-1	-1	-1	-1	-1	-1	-1	-1	-1	-1	-1	-1	-1	-1	-1	-1	-1	-1	-1	-1	-1	-1	-1	-1	-1	21	28	52	6	37	44	59	13	24	35	4	50	64	19	55	57	70	26	68	11	69	42	78	80	84	82	75	83	90	86	40	85	9	94	7	38	91	22	53	77	93	100	101	102	99	107	61	62	46	47	14	110	108	45	115	112	60	116	119	114	121	122	-1</Child2ArraySamples>
      <NodeOrderArraySamples>63	64	65	66	67	68	69	70	71	72	73	74	75	76	77	78	79	80	81	82	83	84	85	86	87	88	89	90	91	92	93	94	95	96	97	98	99	100	101	102	103	104	105	106	107	108	109	110	111	112	113	114	115	116	117	118	119	120	121	122	123	124	-1</NodeOrderArraySamples>
      <HeightsArraySamples>0.0	0.0	0.0	0.0	0.0	0.0	0.0	0.0	0.0	0.0	0.0	0.0	0.0	0.0	0.0	0.0	0.0	0.0	0.0	0.0	0.0	0.0	0.0	0.0	0.0	0.0	0.0	0.0	0.0	0.0	0.0	0.0	0.0	0.0	0.0	0.0	0.0	0.0	0.0	0.0	0.0	0.0	0.0	0.0	0.0	0.0	0.0	0.0	0.0	0.0	0.0	0.0	0.0	0.0	0.0	0.0	0.0	0.0	0.0	0.0	0.0	0.0	0.0	0.020114804	0.022112407	0.022657622	0.02375583	0.027649937	0.028745806	0.040420156	0.041437253	0.070201196	0.128512	0.12967782	0.13378523	0.13774925	0.13882792	0.13959792	0.14948994	0.15001874	0.15232268	0.1536646	0.15441564	0.16480123	0.16881599	0.17907082	0.18987636	0.23014724	0.23687038	0.25595796	0.25809819	0.31449577	0.33903778	0.34100524	0.34857434	0.40036327	0.42265278	0.44361827	0.45762792	0.5074253	0.514672	0.5216482	0.6618904	0.69933546	0.70506185	0.72622925	0.8079086	0.86356646	1.0813992	1.1904593	1.3034061	1.3096535	1.3255268	1.4758829	1.489481	1.5061879	1.7053919	1.7921951	2.0144668	2.0171313	2.3809528	2.7446346	2.7518158	3.7504838	5.569472	0.0</HeightsArraySamples>
      <MinCorrelationSamples>0.0221124067902565</MinCorrelationSamples>
      <MaxCorrelationSamples>0.020114803686738014</MaxCorrelationSamples>
      <MaxPixelDistanceSamples>5</MaxPixelDistanceSamples>
      <MinPixelDistanceSamples>2</MinPixelDistanceSamples>
      <ZeroDistanceSamples>0.05</ZeroDistanceSamples>
      <HCL-Clusters/>
      <HCL-Clusters/>
    </HCL>
  </ClusteringResults>
  <SequenceInformation/>
  <GO/>
</SupplementaryInformation>
