# Supplementary material for: Large-Scale Screen for Modifiers of Ataxin-3-Derived Polyglutamine-Induced Toxicity in Drosophila
Source: PLoS One. 2012 Nov 5;7(11):e47452. doi: 10.1371/journal.pone.0047452 (PMC3489908; doi:10.1371/journal.pone.0047452)
Supplement: Dataset S1 — Raw data archive in ZIP format. Supplementary File F1.cys for visualization in Cytoscape contains a network graph with RNAi screen candidates mapped onto the 20 k network of Costello et al. 2009. Primary candidates are represented in red, subtle candidates in black. The two Term2TermGOTerms as well as the two TopologyWeightedGOTerms files contain GO enrichment statistics and clustering results, and can be directly loaded into Genesis for visualization. (ZIP) [file pone.0047452.s005.zip › Dataset S1/TopologyWeightedGOTerms.txt]

UniqueID	1	12	123	1235	12356	123567	12357	1236	12367	1237	125	1256	12567	1257	126	1267	127	13	135	1356	13567	1357	136	1367	137	15	156	1567	157	16	167	17	2	23	235	2356	23567	2357	236	2367	237	25	256	2567	257	26	267	27	3
palmitoyltransferase complex	0.0	0.0	0.0	0.0	0.90540284	0.7488596	0.0	1.4820775	1.0579021	0.0	0.0	0.99863905	0.8117092	0.0	2.0609076	1.1989088	0.0	0.0	0.0	0.91607404	0.75627345	0.0	1.5237885	1.073142	0.0	0.0	1.0124443	0.82063574	0.0	2.2554822	1.2210108	0.0	0.0	0.0	0.0	0.9104923	0.7524025	0.0	1.5015996	1.0651506	0.0	0.0	1.0049562	0.8158064	0.0	2.1400888	1.2089701	0.0	0.0
DNA-directed RNA polymerase II, core complex	2.1412425	-0.0	0.8658293	0.32509327	0.31405193	-0.0	-0.0	0.81162864	-0.0	-0.0	0.4011572	0.38656175	-0.0	-0.0	-0.0	-0.0	-0.0	0.91119254	0.33353168	0.3221229	0.8415671	0.2771465	0.850719	2.2776418	2.3397713	0.4128475	0.39765444	-0.0	-0.0	1.5612317	-0.0	-0.0	0.0	0.0	0.0	0.0	0.6653932	0.6819117	0.0	-0.0	-0.0	0.0	0.0	0.7696191	0.7894343	0.0	-0.0	-0.0	0.0
establishment of mitotic spindle orientation	0.0	0.0	0.0	0.6458519	0.63222337	1.4979609	1.5181961	0.0	2.1163511	2.1581006	0.73713773	0.7199324	1.623706	1.6471362	0.0	2.3985949	2.4569228	0.0	0.6561953	0.6421963	1.5127938	1.5333817	0.0	2.1468525	2.190132	0.75082624	0.73302054	1.6415662	1.6654899	0.0	2.442842	2.5043287	0.0	0.0	0.6507816	0.6369775	1.5050491	1.5254521	0.0	2.1308582	2.1733284	0.74339604	0.7259185	1.6319035	1.655559	0.0	2.418737	2.4784815	0.0
polytene chromosome puff	0.0	0.0	0.0	0.0	0.0	0.9342095	0.96367836	0.0	1.9337741	2.0068903	0.0	0.0	1.1216556	1.1576594	0.0	2.4374626	2.5439947	0.0	0.0	0.0	0.95578337	0.9859754	0.0	1.987139	2.0633419	0.0	0.0	1.1490713	1.1860819	0.0	2.5182102	2.6311045	0.0	0.0	0.0	0.0	0.94450015	0.974313	0.0	1.9591197	2.0336897	0.0	0.0	1.134216	1.1706793	0.0	2.4741673	2.5835526	0.0
U1 snRNP	0.0	0.0	0.68010944	0.19294663	0.18411309	1.4154767	1.4494958	0.62848204	2.5146365	2.5921905	0.0	0.0	0.9492451	0.9771587	0.0	1.2981505	0.5809682	0.7235715	0.19975002	0.19056246	1.4403967	1.4751365	0.6656817	2.571265	2.6519008	0.0	0.0	0.97050375	0.99916947	0.0	0.5747921	0.6876638	0.0	0.70031184	0.1961786	0.18717745	1.4273736	1.4617357	0.64583975	2.541549	2.6205547	0.0	0.0	0.95898724	0.9872441	0.0	0.4980857	0.5904287	0.74646044
positive regulation of JNK cascade	0.0	0.0	0.0	0.94777244	0.92239016	2.3645935	2.4034317	0.0	1.193856	1.2318851	1.1194644	1.0869004	2.606639	2.651913	0.0	1.4542148	1.5088668	0.0	0.9670835	0.940957	2.393058	2.4326072	0.0	1.221621	1.2611856	1.1454328	1.111664	2.6411452	2.6874123	0.0	1.4956503	1.5534667	0.0	0.0	0.9569711	0.93123627	2.378193	2.4173691	0.0	1.2070491	1.2458016	1.1313305	1.0982201	2.6224732	2.6682003	0.0	1.4730586	1.5291297	0.0
RNA polymerase activity	1.483668	2.3117163	-0.0	-0.0	-0.0	0.18077952	0.18992251	-0.0	0.35057563	0.6822994	-0.0	-0.0	0.38185024	0.35650456	0.9686831	1.2696192	1.3592452	0.34417912	0.11352133	0.10392499	0.22744137	0.24264368	0.29806653	0.51270586	0.5519701	0.19036761	0.17435738	0.3310049	0.35241368	0.91951686	0.80316985	0.8693347	-0.0	-0.0	-0.0	-0.0	0.10236078	0.10708484	-0.0	-0.0	-0.0	-0.0	-0.0	0.13340199	0.11575496	-0.0	0.3257085	0.3181832	0.0
mitosis	2.3689492	1.4017751	0.29488435	0.34549865	0.30690873	0.612698	0.6618046	0.25564256	0.51671416	0.5195744	0.13567555	0.122905776	0.41635942	0.48269162	0.91844165	0.71504205	0.7753498	0.3290647	0.37645042	0.33490193	0.6485058	0.7387677	0.2837618	0.54444546	0.54872006	0.14632025	0.13255769	0.44624698	0.5159432	1.2521274	0.76062924	0.7875818	0.0	0.31065	0.13834998	0.1191247	0.32140663	0.37674502	0.2686602	0.52982914	0.5333484	0.033280253	0.029415898	0.18010026	0.21625668	0.0	0.35282707	0.3674585	0.34744608
palmitoyltransferase activity	0.0	0.0	0.3375755	0.6189097	1.419479	1.1852077	0.5268064	1.5178356	0.9764534	0.27338564	0.48296803	1.2796961	1.0361809	0.4094235	1.8519818	0.8418788	0.14115071	0.3734334	0.64518195	1.4656353	1.2192091	0.546476	1.6258391	1.0195068	0.290413	0.50846905	1.3299979	1.0708643	0.4276615	2.2274215	0.89019954	0.15342085	0.0	0.35414112	0.63138145	1.4414338	1.2014138	0.53616506	1.5681701	0.99685144	0.28142104	0.49456432	1.3026366	1.0520486	0.4177475	2.003646	0.86376363	0.14666934	0.39263502
pole plasm oskar mRNA localization	0.0	0.0	0.0	0.034757543	0.13635263	1.2914901	0.9209211	0.3108709	2.232314	1.6679453	0.061437532	0.21441992	1.5995156	1.171475	0.7948852	2.949416	2.2808366	0.0	0.037333816	0.144342	1.3266934	0.9492768	0.3411425	2.3075101	1.7312049	0.06620791	0.2275207	1.6449324	1.2088488	0.9767297	3.0656872	2.3822145	0.0	0.0	0.035971314	0.1401319	1.308273	0.9344297	0.32491487	2.2680016	1.6979376	0.06359369	0.22036704	1.6203127	1.1885765	0.86820394	3.00223	2.326816	0.0
receptor signaling protein serine/threonine kinase activity	0.0	0.0	0.0	2.5408306	2.448096	2.0208144	2.0880609	0.0	-0.0	-0.0	3.1775434	3.0556507	2.4485605	2.5307117	0.0	-0.0	-0.0	0.0	2.61165	2.5158906	2.0700445	2.1389427	0.0	-0.0	-0.0	3.275082	3.148302	2.5111165	2.5955598	0.0	-0.0	-0.0	0.0	0.0	2.574537	2.480369	2.0442967	2.112329	0.0	-0.0	-0.0	3.2220774	3.097968	2.4772205	2.560418	0.0	-0.0	-0.0	0.0
neural precursor cell proliferation	0.0	-0.0	-0.0	0.12136041	0.11438466	0.5005356	0.5230994	-0.0	1.6798842	1.7628168	-0.0	-0.0	0.9651505	1.004574	-0.0	2.2596865	2.384497	0.0	-0.0	-0.0	0.36340106	0.38297567	0.0	1.1508746	1.2157425	-0.0	-0.0	0.83074504	0.8685206	0.0	1.6144078	1.7158966	-0.0	-0.0	0.14372751	0.11679677	0.5083917	0.53129184	-0.0	1.708578	1.7933323	-0.0	-0.0	0.978881	1.0188792	-0.0	2.3026156	2.4310024	0.0
nuclear-transcribed mRNA catabolic process, nonsense-mediated decay	0.0	0.0	0.0	0.0	0.0	1.0670224	1.0979762	0.0	2.0993235	2.173908	0.0	0.0	1.2631596	1.3006477	0.0	2.6116693	2.71966	0.0	0.0	0.0	1.0896882	1.1213652	0.0	2.153768	2.2314382	0.0	0.0	1.2917105	1.330205	0.0	2.6935325	2.807884	0.0	0.0	0.0	0.0	1.0778371	1.109135	0.0	2.1251874	2.2012255	0.0	0.0	1.2762439	1.3141913	0.0	2.648889	2.7597322	0.0
regulation of centrosome duplication	0.0	0.0	2.612697	1.3994423	1.371566	1.0757314	1.09462	2.4981537	1.6652706	1.7057598	0.0	0.0	0.0	0.0	0.0	0.0	0.0	2.7079883	1.4205848	1.391967	1.0895736	1.1088179	2.580844	1.694845	1.7368667	0.0	0.0	0.0	0.0	0.0	0.0	0.0	0.0	2.65711	1.4095204	1.3812928	1.0823437	1.1014016	2.5368428	1.6793324	1.7205435	0.0	0.0	0.0	0.0	0.0	0.0	0.0	2.7578077
positive regulation of stress-activated protein kinase signaling cascade	0.0	0.0	0.0	0.94777244	0.92239016	2.3645935	2.4034317	0.0	1.193856	1.2318851	1.1194644	1.0869004	2.606639	2.651913	0.0	1.4542148	1.5088668	0.0	0.9670835	0.940957	2.393058	2.4326072	0.0	1.221621	1.2611856	1.1454328	1.111664	2.6411452	2.6874123	0.0	1.4956503	1.5534667	0.0	0.0	0.9569711	0.93123627	2.378193	2.4173691	0.0	1.2070491	1.2458016	1.1313305	1.0982201	2.6224732	2.6682003	0.0	1.4730586	1.5291297	0.0
DNA-directed RNA polymerase activity	1.5026855	2.3499715	0.88129497	0.29818973	0.27811378	0.45130312	0.47570825	0.78855455	0.9187664	0.97652316	0.4482161	0.41798487	0.6122862	0.6446418	1.8130138	1.3311689	1.4221591	0.35836908	0.12614818	0.115912534	0.2557674	0.27200058	0.3115299	0.547847	0.5882422	0.20720188	0.1904226	0.36564097	0.3881788	0.93766135	0.8452359	0.9126119	1.1745594	0.33936056	0.12213457	0.1122164	0.24979573	0.2656868	0.29585516	0.5332138	0.5724216	0.20011693	0.183922	0.3567218	0.37874505	0.8298428	0.81929994	0.88407993	0.0
eye photoreceptor cell development	0.0	2.2402213	1.4664538	-0.0	-0.0	-0.0	-0.0	1.3215518	0.4244801	0.45932838	-0.0	-0.0	-0.0	-0.0	1.7067691	0.32288143	0.3563845	0.86836916	-0.0	-0.0	-0.0	-0.0	0.76637095	0.05540314	0.056823846	-0.0	-0.0	-0.0	-0.0	0.0	0.0	0.0	2.5656767	1.5235828	-0.0	-0.0	-0.0	-0.0	1.3700844	0.43645126	0.47233817	-0.0	-0.0	-0.0	-0.0	1.8567892	0.33428565	0.36913186	0.9092729
DNA replication, synthesis of RNA primer	0.0	2.3384564	1.5398422	0.91998076	0.90540284	0.7488596	0.7589738	1.4820775	1.0579021	1.078762	1.0167818	0.99863905	0.8117092	0.8234197	2.0609076	1.1989088	1.228044	0.0	0.0	0.0	0.0	0.0	0.0	0.0	0.0	0.0	0.0	0.0	0.0	0.0	0.0	0.0	2.5032668	1.5622143	0.925245	0.9104923	0.7524025	0.7626005	1.5015996	1.0651506	1.0863703	1.0233704	1.0049562	0.8158064	0.8276294	2.1400888	1.2089701	1.2388122	0.0
nuclear exosome (RNase complex)	0.0	0.0	0.0	0.0	0.0	0.72359407	0.7501949	0.0	1.6591468	1.7293601	0.0	0.0	0.8941988	0.9273138	0.0	2.14569	2.2493267	0.0	0.0	0.0	0.7430595	0.7703803	0.0	1.7103771	1.7836777	0.0	0.0	0.9194057	0.95352536	0.0	2.2242231	2.3342235	0.0	0.0	0.0	0.0	0.73287296	0.7598163	0.0	1.6834676	1.7551353	0.0	0.0	0.90573984	0.9393134	0.0	2.1813724	2.2878633	0.0
plus-end kinesin complex	0.0	0.0	0.0	0.0	0.0	1.4979609	1.5181961	0.0	2.1163511	2.1581006	0.0	0.0	1.623706	1.6471362	0.0	2.3985949	2.4569228	0.0	0.0	0.0	1.5127938	1.5333817	0.0	2.1468525	2.190132	0.0	0.0	1.6415662	1.6654899	0.0	2.442842	2.5043287	0.0	0.0	0.0	0.0	1.5050491	1.5254521	0.0	2.1308582	2.1733284	0.0	0.0	1.6319035	1.655559	0.0	2.418737	2.4784815	0.0
neuroblast proliferation	0.0	-0.0	-0.0	0.06853993	0.06353235	0.97126555	1.0100802	-0.0	1.6798842	1.7628168	0.07651447	0.069974415	1.2210205	1.2696935	-0.0	2.2596865	2.384497	0.0	-0.0	-0.0	0.63886434	0.6681799	0.0	1.1508746	1.2157425	-0.0	-0.0	0.83074504	0.8685206	0.0	1.6144078	1.7158966	-0.0	-0.0	0.080833934	0.065255836	0.9847987	1.0241323	-0.0	1.708578	1.7933323	0.078971565	0.072213925	1.2379776	1.287344	-0.0	2.3026156	2.4310024	0.0
spliceosomal complex	0.0	0.0	0.15848935	0.2013589	0.4451918	1.3976928	0.94319904	0.6584511	1.991547	1.3089832	0.18933198	0.4559003	1.4756608	0.98671496	1.0397842	2.3451586	1.5301683	0.2072927	0.22969243	0.4941685	1.4858438	1.0125508	0.78761274	2.148351	1.4317213	0.2206416	0.5133466	1.5771136	1.066195	1.5154462	2.5623279	1.7010167	0.0	0.18030326	0.21457517	0.46818823	1.4394969	0.9760226	0.7175575	2.0655012	1.3667054	0.20327967	0.4817146	1.521834	1.0228045	1.226604	2.4430833	1.6069082	0.2357725
nucleolus	0.0	0.0	0.09313769	0.17245801	0.17320544	2.9770243	3.108915	0.07167669	2.1831574	2.3201807	0.23228455	0.22721429	3.336197	3.4885669	0.0	2.5882297	2.7730732	0.11338819	0.18410197	0.18450724	3.0735116	3.209163	0.08685089	2.2830012	2.4270892	0.23338014	0.2270675	3.4521425	3.6094573	0.0	2.7281182	3.003943	0.0	0.10230887	0.17795724	0.17854606	3.023001	3.1566813	0.07856947	2.2304654	2.3708162	0.24032949	0.21820997	3.389253	3.5438802	0.0	2.6516466	2.842301	0.12481989
GABA-A receptor activity	0.0	0.0	2.612697	1.3994423	1.371566	0.48852876	-0.0	2.4981537	-0.0	-0.0	0.0	0.0	0.0	0.0	0.0	0.0	0.0	2.7079883	1.4205848	1.391967	-0.0	-0.0	2.580844	-0.0	-0.0	0.0	0.0	0.0	0.0	0.0	0.0	0.0	0.0	2.65711	1.4095204	1.3812928	0.49172875	-0.0	2.5368428	-0.0	-0.0	0.0	0.0	0.0	0.0	0.0	0.0	0.0	2.7578077
DNA-directed RNA polymerase II, holoenzyme	1.2928286	1.9317578	0.55495673	0.35746843	0.32839882	1.7351516	1.8116893	0.47666955	2.5068724	2.6499686	0.58167726	0.5356999	2.2291296	2.3257415	1.4110647	3.5155272	3.734741	0.21394353	0.20566966	0.18642265	1.4051119	1.4724865	0.17653853	2.0459292	2.1734717	0.3618825	0.32913774	1.8454773	1.9319896	0.7399414	2.9618278	3.1634724	0.9697545	0.19859543	0.19810447	0.17951144	1.3800834	1.4463933	0.16435227	1.9994167	2.123665	0.34803697	0.31649682	1.8109323	1.8959098	0.6369892	2.8837352	3.0782876	0.0
nucleoside transport	0.0	0.0	0.0	0.0	0.0	1.4979609	1.5181961	0.0	2.1163511	2.1581006	0.0	0.0	1.623706	1.6471362	0.0	2.3985949	2.4569228	0.0	0.0	0.0	1.5127938	1.5333817	0.0	2.1468525	2.190132	0.0	0.0	1.6415662	1.6654899	0.0	2.442842	2.5043287	0.0	0.0	0.0	0.0	1.5050491	1.5254521	0.0	2.1308582	2.1733284	0.0	0.0	1.6319035	1.655559	0.0	2.418737	2.4784815	0.0
axonal growth cone	0.0	0.0	0.0	0.0	-0.0	-0.0	0.0	1.4820775	1.0579021	0.0	0.0	-0.0	-0.0	0.0	2.0609076	1.1989088	0.0	0.0	0.0	-0.0	-0.0	0.0	1.5237885	1.073142	0.0	0.0	-0.0	-0.0	0.0	2.2554822	1.2210108	0.0	0.0	0.0	0.0	-0.0	-0.0	0.0	1.5015996	1.0651506	0.0	0.0	-0.0	-0.0	0.0	2.1400888	1.2089701	0.0	0.0
MAP kinase kinase kinase activity	0.0	0.0	0.0	-0.0	-0.0	2.2473042	2.2776675	0.0	0.6192954	0.638322	-0.0	-0.0	1.1936532	1.2155627	0.0	0.74949896	0.7768152	0.0	-0.0	-0.0	2.269561	2.3004537	0.0	0.63318706	0.6529793	-0.0	-0.0	1.2103035	1.2327089	0.0	0.77020967	0.7991039	0.0	0.0	-0.0	-0.0	2.25794	2.2885551	0.0	0.6258965	0.6452838	-0.0	-0.0	1.2012845	1.2234204	0.0	0.75891805	0.78694195	0.0
gamma-tubulin large complex	2.3625145	1.8632767	1.07526	-0.0	-0.0	-0.0	-0.0	1.0192963	0.6192954	0.638322	-0.0	-0.0	-0.0	-0.0	1.5875145	0.74949896	0.7768152	1.1219214	-0.0	-0.0	-0.0	-0.0	1.0596827	0.63318706	0.6529793	-0.0	-0.0	-0.0	-0.0	1.7807226	0.77020967	0.7991039	0.0	0.0	0.0	0.0	0.0	0.0	0.0	0.0	0.0	0.0	0.0	0.0	0.0	0.0	0.0	0.0	0.0
regulation of reproductive process	0.0	0.0	0.0	0.06861363	0.24180616	2.018632	1.4774402	0.40303013	2.9565735	2.229718	0.10734485	0.34413064	2.3760762	1.7745144	0.9107003	3.7202344	2.8869858	0.0	0.07255317	0.2526848	2.06006	1.5116317	0.43606582	3.0375774	2.298494	0.113900155	0.36060932	2.427925	1.8179734	1.0958403	3.8425033	2.9941049	0.0	0.0	0.07047658	0.24696653	2.0384033	1.4937495	0.41839448	2.9950495	2.2623582	0.110318564	0.35163093	2.3998427	1.7944243	0.9855335	3.7758174	2.935615	0.0
smooth muscle contraction	2.8390589	2.3384564	1.5398422	0.91998076	0.90540284	-0.0	-0.0	1.4820775	-0.0	-0.0	1.0167818	0.99863905	-0.0	-0.0	2.0609076	-0.0	-0.0	1.5878264	0.93102086	0.91607404	-0.0	-0.0	1.5237885	-0.0	-0.0	1.0311857	1.0124443	-0.0	-0.0	2.2554822	-0.0	-0.0	0.0	0.0	0.0	0.0	0.0	0.0	0.0	0.0	0.0	0.0	0.0	0.0	0.0	0.0	0.0	0.0	0.0
catalytic step 2 spliceosome	0.0	0.0	0.039949156	0.26123488	0.6438248	0.94067425	0.57175285	0.8596403	0.5447599	0.4033921	0.25753218	0.6840089	0.8634022	0.47614992	1.4524902	0.65075326	0.42439502	0.05546752	0.289065	0.6954519	0.854351	0.4875657	0.9884077	0.68247926	0.21515879	0.2893662	0.7462022	1.0477724	0.6062741	1.9665579	0.4165779	0.19006647	0.0	0.046872757	0.27429664	0.66819197	1.0121406	0.44271913	0.9189856	0.59279484	0.44245058	0.27182424	0.712132	0.9728023	0.52045256	1.6568522	0.7415532	0.15779614	0.06483826
hydrolase activity, acting on carbon-nitrogen (but not peptide) bonds, in linear amidines	0.0	0.0	2.3200126	2.1999617	2.1576567	1.7074747	1.7362974	2.2066762	1.3900763	1.4293252	0.47777948	0.46234754	0.31115338	0.32014024	0.0	0.0	0.0	2.414418	2.2320366	2.188619	1.7285982	1.7579542	2.2884789	1.4187385	1.4595219	0.4901113	0.47407964	0.31799707	0.3272311	0.0	0.0	0.0	0.0	2.364	2.215252	2.17242	1.7175663	1.7466426	2.244939	1.4037001	1.443672	0.4834117	0.46770778	0.31428918	0.32338884	0.0	0.0	0.0	2.4638126
regulation of pole plasm oskar mRNA localization	0.0	0.0	0.0	0.10499555	0.346298	1.9572556	1.3662466	0.47979945	2.623416	1.8599792	0.15291284	0.4653765	2.2737737	1.6208882	1.0021056	3.2659645	2.388488	0.0	0.11001075	0.35921592	1.9940517	1.3956383	0.5145774	2.6917124	1.9153597	0.16077515	0.48412943	2.3195224	1.6580157	1.1892416	3.3686073	2.4744887	0.0	0.0	0.10737204	0.3524348	1.9748203	1.3802694	0.49599728	2.6558607	1.8862646	0.15648668	0.4739241	2.2947485	1.637901	1.0778571	3.3126323	2.427534	0.0
peristalsis	2.8390589	2.3384564	1.5398422	0.91998076	0.90540284	0.7488596	0.7589738	1.4820775	1.0579021	1.078762	1.0167818	0.99863905	0.8117092	0.8234197	2.0609076	1.1989088	1.228044	1.5878264	0.93102086	0.91607404	0.75627345	0.76656383	1.5237885	1.073142	1.0947659	1.0311857	1.0124443	0.82063574	0.8325928	2.2554822	1.2210108	1.2517221	0.0	0.0	0.0	0.0	0.0	0.0	0.0	0.0	0.0	0.0	0.0	0.0	0.0	0.0	0.0	0.0	0.0
serine C-palmitoyltransferase complex	0.0	0.0	0.0	0.0	0.90540284	0.7488596	0.0	1.4820775	1.0579021	0.0	0.0	0.99863905	0.8117092	0.0	2.0609076	1.1989088	0.0	0.0	0.0	0.91607404	0.75627345	0.0	1.5237885	1.073142	0.0	0.0	1.0124443	0.82063574	0.0	2.2554822	1.2210108	0.0	0.0	0.0	0.0	0.9104923	0.7524025	0.0	1.5015996	1.0651506	0.0	0.0	1.0049562	0.8158064	0.0	2.1400888	1.2089701	0.0	0.0
alpha DNA polymerase:primase complex	0.0	2.3384564	1.5398422	-0.0	-0.0	-0.0	-0.0	1.4820775	-0.0	-0.0	-0.0	-0.0	-0.0	-0.0	2.0609076	-0.0	-0.0	0.0	0.0	0.0	0.0	0.0	0.0	0.0	0.0	0.0	0.0	0.0	0.0	0.0	0.0	0.0	2.5032668	1.5622143	-0.0	-0.0	-0.0	-0.0	1.5015996	-0.0	-0.0	-0.0	-0.0	-0.0	-0.0	2.1400888	-0.0	-0.0	0.0
double-strand break repair via synthesis-dependent strand annealing	0.0	0.0	3.0814528	1.8403454	1.8111751	1.4979609	1.5181961	2.965696	2.1163511	2.1581006	0.0	0.0	0.0	0.0	0.0	0.0	0.0	3.1776345	1.8624368	1.832528	1.5127938	1.5333817	3.0492792	2.1468525	2.190132	0.0	0.0	0.0	0.0	0.0	0.0	0.0	0.0	3.1262934	1.8508792	1.821359	1.5050491	1.5254521	3.004814	2.1308582	2.1733284	0.0	0.0	0.0	0.0	0.0	0.0	0.0	3.2278802
regulation of centrosome cycle	0.0	0.0	2.612697	1.3994423	1.371566	1.0757314	1.09462	2.4981537	1.6652706	1.7057598	0.0	0.0	0.0	0.0	0.0	0.0	0.0	2.7079883	1.4205848	1.391967	1.0895736	1.1088179	2.580844	1.694845	1.7368667	0.0	0.0	0.0	0.0	0.0	0.0	0.0	0.0	2.65711	1.4095204	1.3812928	1.0823437	1.1014016	2.5368428	1.6793324	1.7205435	0.0	0.0	0.0	0.0	0.0	0.0	0.0	2.7578077
mitotic anaphase	0.0	0.0	1.07526	0.64575374	0.4833046	2.2473042	2.2776675	1.0192963	1.6652706	1.7057598	0.58206546	0.5657636	0.40321514	0.41305304	0.0	0.74949896	0.7768152	1.1219214	0.65609694	0.6420982	2.269561	2.3004537	1.0596827	1.694845	1.7368667	0.59506327	0.5781608	0.41070947	0.42079574	0.0	0.77020967	0.7991039	0.0	1.096997	0.65068334	0.487739	2.25794	2.2885551	1.0381825	1.6793324	1.7205435	0.58800495	0.57143074	0.40665108	0.41660234	0.0	0.75891805	0.78694195	1.1463493
DNA primase activity	0.0	-0.0	1.5398422	0.91998076	0.90540284	0.7488596	0.7589738	1.4820775	1.0579021	1.078762	1.0167818	0.99863905	0.8117092	0.8234197	2.0609076	-0.0	-0.0	0.0	0.0	0.0	0.0	0.0	0.0	0.0	0.0	0.0	0.0	0.0	0.0	0.0	0.0	0.0	2.5032668	1.5622143	0.925245	0.9104923	0.7524025	0.7626005	1.5015996	1.0651506	1.0863703	1.0233704	1.0049562	0.8158064	0.8276294	2.1400888	1.2089701	1.2388122	0.0
sodium:iodide symporter activity	0.0	1.7393078	0.9565454	2.1999617	2.1576567	1.7074747	1.7362974	0.901468	0.5131634	0.53131646	2.482175	2.4291234	1.8872205	1.9208705	1.464436	0.638187	0.6646234	0.0	1.154439	1.1270822	0.8415026	0.85945266	0.0	0.0	0.0	1.3400005	1.3050088	0.9548534	0.9761782	0.0	0.0	0.0	1.9031736	0.9779694	2.215252	2.17242	1.7175663	1.7466426	0.9200415	0.5194563	0.53796965	2.501458	2.4475877	1.8989884	1.9329784	1.5426722	0.64729565	0.67443943	0.0
transmembrane receptor activity	0.0	0.0	-0.0	-0.0	-0.0	-0.0	-0.0	-0.0	1.3142744	1.1832734	-0.0	-0.0	-0.0	-0.0	-0.0	-0.0	-0.0	-0.0	-0.0	-0.0	-0.0	-0.0	-0.0	2.3824422	1.9026283	-0.0	-0.0	-0.0	-0.0	-0.0	-0.0	-0.0	0.0	-0.0	-0.0	-0.0	-0.0	-0.0	-0.0	2.3519988	1.3824089	-0.0	-0.0	-0.0	-0.0	-0.0	-0.0	-0.0	-0.0
endoplasmic reticulum palmitoyltransferase complex	0.0	0.0	0.0	0.0	0.90540284	0.7488596	0.0	1.4820775	1.0579021	0.0	0.0	0.99863905	0.8117092	0.0	2.0609076	1.1989088	0.0	0.0	0.0	0.91607404	0.75627345	0.0	1.5237885	1.073142	0.0	0.0	1.0124443	0.82063574	0.0	2.2554822	1.2210108	0.0	0.0	0.0	0.0	0.9104923	0.7524025	0.0	1.5015996	1.0651506	0.0	0.0	1.0049562	0.8158064	0.0	2.1400888	1.2089701	0.0	0.0
muscle contraction	2.0623496	1.5651542	0.7928117	0.27047554	0.26021132	1.1309037	1.1567539	0.73947823	1.9620091	2.0204334	0.34190023	0.32810813	1.2933538	1.3240733	1.2920578	2.360798	2.4442005	0.837535	0.2783396	0.2677113	1.1498408	1.1762297	0.7779313	2.0046716	2.0654025	0.35297325	0.33858687	1.3167584	1.3482282	1.4832278	2.4240394	2.5121984	0.0	0.0	0.0	0.0	0.5407766	0.5561035	0.0	1.0559535	1.0935067	0.0	0.0	0.63801664	0.6566358	0.0	1.3148767	1.3697503	0.0
positive regulation of intracellular protein kinase cascade	0.0	0.0	0.0	0.94777244	0.92239016	2.3645935	2.4034317	0.0	1.193856	1.2318851	1.1194644	1.0869004	2.606639	2.651913	0.0	1.4542148	1.5088668	0.0	0.9670835	0.940957	2.393058	2.4326072	0.0	1.221621	1.2611856	1.1454328	1.111664	2.6411452	2.6874123	0.0	1.4956503	1.5534667	0.0	0.0	0.9569711	0.93123627	2.378193	2.4173691	0.0	1.2070491	1.2458016	1.1313305	1.0982201	2.6224732	2.6682003	0.0	1.4730586	1.5291297	0.0
double-strand break repair via homologous recombination	0.0	0.0	2.612697	1.3994423	1.371566	1.0757314	1.09462	2.4981537	1.6652706	1.7057598	0.0	0.0	0.0	0.0	0.0	0.0	0.0	2.7079883	1.4205848	1.391967	1.0895736	1.1088179	2.580844	1.694845	1.7368667	0.0	0.0	0.0	0.0	0.0	0.0	0.0	0.0	2.65711	1.4095204	1.3812928	1.0823437	1.1014016	2.5368428	1.6793324	1.7205435	0.0	0.0	0.0	0.0	0.0	0.0	0.0	2.7578077
establishment of pole plasm mRNA localization	0.0	0.0	0.0	0.0	0.90540284	0.7488596	0.0	1.4820775	1.0579021	0.0	0.0	0.99863905	0.8117092	0.0	2.0609076	1.1989088	0.0	0.0	0.0	0.91607404	0.75627345	0.0	1.5237885	1.073142	0.0	0.0	1.0124443	0.82063574	0.0	2.2554822	1.2210108	0.0	0.0	0.0	0.0	0.9104923	0.7524025	0.0	1.5015996	1.0651506	0.0	0.0	1.0049562	0.8158064	0.0	2.1400888	1.2089701	0.0	0.0
M phase of mitotic cell cycle	2.3446496	1.379249	-0.0	-0.0	-0.0	-0.0	-0.0	-0.0	-0.0	-0.0	-0.0	-0.0	-0.0	-0.0	0.89813435	-0.0	-0.0	-0.0	-0.0	-0.0	-0.0	-0.0	-0.0	-0.0	-0.0	-0.0	-0.0	-0.0	-0.0	1.2301337	-0.0	-0.0	0.0	-0.0	-0.0	-0.0	-0.0	-0.0	-0.0	-0.0	-0.0	-0.0	-0.0	-0.0	-0.0	0.0	-0.0	-0.0	-0.0
monovalent anion:sodium symporter activity	0.0	1.7393078	0.9565454	2.1999617	2.1576567	1.7074747	1.7362974	-0.0	0.5131634	0.53131646	2.482175	2.4291234	1.8872205	1.9208705	-0.0	0.638187	0.6646234	0.0	1.154439	1.1270822	0.8415026	0.85945266	0.0	0.0	0.0	1.3400005	1.3050088	0.9548534	0.9761782	0.0	0.0	0.0	1.9031736	0.9779694	2.215252	2.17242	1.7175663	1.7466426	-0.0	0.5194563	0.53796965	2.501458	2.4475877	1.8989884	1.9329784	-0.0	0.64729565	0.67443943	0.0
serine C-palmitoyltransferase activity	0.0	0.0	0.0	0.0	0.90540284	0.7488596	0.0	1.4820775	1.0579021	0.0	0.0	0.99863905	0.8117092	0.0	2.0609076	1.1989088	0.0	0.0	0.0	0.91607404	0.75627345	0.0	1.5237885	1.073142	0.0	0.0	1.0124443	0.82063574	0.0	2.2554822	1.2210108	0.0	0.0	0.0	0.0	0.9104923	0.7524025	0.0	1.5015996	1.0651506	0.0	0.0	1.0049562	0.8158064	0.0	2.1400888	1.2089701	0.0	0.0
synaptic vesicle endocytosis	0.0	0.0	0.0	1.9431093	1.8736539	1.1763865	1.2183509	0.0	0.0	0.0	2.4198048	2.3285663	1.4446203	1.4964585	0.0	0.0	0.0	0.0	1.9961454	1.9244308	1.2070999	1.2501575	0.0	0.0	0.0	2.492808	2.397918	1.4840853	1.5374436	0.0	0.0	0.0	0.0	0.0	1.9683523	1.8978264	1.191031	1.2335155	0.0	0.0	0.0	2.4531372	2.3602424	1.4626944	1.5152265	0.0	0.0	0.0	0.0
receptor signaling protein activity	0.0	0.0	0.0	1.837216	1.754421	0.76204956	1.0082574	0.0	-0.0	-0.0	2.4158602	2.3038714	2.1696198	2.2543123	0.0	-0.0	-0.0	0.0	1.9007292	1.8149068	1.0958333	0.94770175	0.0	-0.0	-0.0	2.5058312	2.3889484	2.2340884	2.3213398	0.0	-0.0	-0.0	0.0	0.0	1.8674152	1.7831857	1.0803814	1.0223002	0.0	-0.0	-0.0	2.4569008	2.3426921	2.199138	2.2849987	0.0	-0.0	-0.0	0.0
GABA receptor activity	0.0	0.0	2.1064894	0.94777244	0.92239016	1.3710848	1.3984026	1.9943539	2.233949	2.2937741	0.0	0.0	0.2460863	0.25427723	0.0	0.5547513	0.5803277	2.200013	0.9670835	0.940957	1.3911014	1.4189556	2.0752735	1.4175363	2.3397713	0.0	0.0	0.25232163	0.26075715	0.0	0.57413185	0.6012837	0.0	2.1500537	0.9569711	0.93123627	1.3806446	1.4082177	2.0321927	1.4025769	2.315631	0.0	0.0	0.24894156	0.25724408	0.0	0.5635567	0.5898396	2.2489846
SH2 domain binding	0.0	2.3384564	1.5398422	0.91998076	0.90540284	0.7488596	0.7589738	1.4820775	1.0579021	1.078762	1.0167818	0.99863905	0.8117092	0.8234197	2.0609076	1.1989088	1.228044	0.0	0.0	0.0	0.0	0.0	0.0	0.0	0.0	0.0	0.0	0.0	0.0	0.0	0.0	0.0	2.5032668	1.5622143	0.925245	0.9104923	0.7524025	0.7626005	1.5015996	1.0651506	1.0863703	1.0233704	1.0049562	0.8158064	0.8276294	2.1400888	1.2089701	1.2388122	0.0
nuclear division	2.3446496	1.379249	-0.0	-0.0	-0.0	-0.0	-0.0	-0.0	-0.0	-0.0	-0.0	-0.0	-0.0	-0.0	0.89813435	-0.0	-0.0	-0.0	-0.0	-0.0	-0.0	-0.0	-0.0	-0.0	-0.0	-0.0	-0.0	-0.0	-0.0	1.2301337	-0.0	-0.0	0.0	-0.0	-0.0	-0.0	-0.0	-0.0	-0.0	-0.0	-0.0	-0.0	-0.0	-0.0	-0.0	0.0	-0.0	-0.0	-0.0
gamma-tubulin ring complex	2.3625145	1.8632767	1.07526	0.49607316	0.48335025	0.35141543	0.35964346	1.0192963	0.6192954	0.638322	0.58206546	0.5657636	0.40325907	0.4130972	1.5875145	0.74949896	0.7768152	1.1219214	0.5057509	0.49265724	0.35744223	0.3658482	1.0596827	0.63318706	0.6529793	0.59506327	0.5781608	0.41075358	0.42084008	1.7807226	0.77020967	0.7991039	0.0	0.0	0.0	0.0	0.0	0.0	0.0	0.0	0.0	0.0	0.0	0.0	0.0	0.0	0.0	0.0	0.0
acetylcholine:hydrogen antiporter activity	0.0	0.0	0.0	0.0	0.90540284	0.7488596	0.0	1.4820775	1.0579021	0.0	0.0	0.99863905	0.8117092	0.0	2.0609076	1.1989088	0.0	0.0	0.0	0.91607404	0.75627345	0.0	1.5237885	1.073142	0.0	0.0	1.0124443	0.82063574	0.0	2.2554822	1.2210108	0.0	0.0	0.0	0.0	0.9104923	0.7524025	0.0	1.5015996	1.0651506	0.0	0.0	1.0049562	0.8158064	0.0	2.1400888	1.2089701	0.0	0.0
small nuclear ribonucleoprotein complex	0.0	0.0	0.13026443	0.032882128	0.028125243	0.73367107	0.78264546	0.104109176	1.7798215	1.9067959	0.02490481	0.020887561	0.791767	0.8468408	0.0	2.1246424	2.297631	0.1542918	0.03684632	0.03155495	0.7694237	0.82037514	0.1226863	1.8722838	2.0062659	0.028465461	0.023897907	0.8335935	0.8911636	0.0	2.2554793	2.4413025	0.0	0.1412133	0.034732588	0.02972571	0.7506554	0.80056983	0.11260199	1.8235916	1.9538665	0.026491666	0.022228863	0.81084114	0.86705357	0.0	2.1838927	2.362636	0.16763778
positive regulation of MAPKKK cascade	0.0	0.0	0.0	0.94777244	0.92239016	2.3645935	2.4034317	0.0	1.193856	1.2318851	1.1194644	1.0869004	2.606639	2.651913	0.0	1.4542148	1.5088668	0.0	0.9670835	0.940957	2.393058	2.4326072	0.0	1.221621	1.2611856	1.1454328	1.111664	2.6411452	2.6874123	0.0	1.4956503	1.5534667	0.0	0.0	0.9569711	0.93123627	2.378193	2.4173691	0.0	1.2070491	1.2458016	1.1313305	1.0982201	2.6224732	2.6682003	0.0	1.4730586	1.5291297	0.0
phasic smooth muscle contraction	2.8390589	2.3384564	1.5398422	0.91998076	0.90540284	0.7488596	0.7589738	1.4820775	1.0579021	1.078762	1.0167818	0.99863905	0.8117092	0.8234197	2.0609076	1.1989088	1.228044	1.5878264	0.93102086	0.91607404	0.75627345	0.76656383	1.5237885	1.073142	1.0947659	1.0311857	1.0124443	0.82063574	0.8325928	2.2554822	1.2210108	1.2517221	0.0	0.0	0.0	0.0	0.0	0.0	0.0	0.0	0.0	0.0	0.0	0.0	0.0	0.0	0.0	0.0	0.0
compound eye photoreceptor development	0.0	2.2751808	1.5128739	-0.0	-0.0	-0.0	-0.0	1.3666998	0.4539734	0.48990414	-0.0	-0.0	-0.0	-0.0	1.7405614	0.3428828	0.37729758	0.8974649	-0.0	-0.0	-0.0	-0.0	0.79438794	0.21182409	0.23220898	-0.0	-0.0	-0.0	-0.0	0.0	0.0	0.0	2.6010518	1.5704545	-0.0	-0.0	-0.0	-0.0	1.4156803	0.4663246	0.50330013	-0.0	-0.0	-0.0	-0.0	1.8909916	0.35460627	0.39037207	0.9387537
gene silencing by miRNA	0.0	0.0	0.0	0.0	0.0	0.8210099	0.84902734	0.0	1.7883202	1.8599792	0.0	0.0	0.9999431	1.0344889	0.0	2.2834072	2.388488	0.0	0.0	0.0	0.8415167	0.87025625	0.0	1.8406135	1.9153597	0.0	0.0	1.026244	1.061796	0.0	2.363045	2.4744887	0.0	0.0	0.0	0.0	0.8307884	0.8591494	0.0	1.8131512	1.8862646	0.0	0.0	1.011989	1.046994	0.0	2.3195996	2.427534	0.0
DNA bending activity	0.0	0.0	2.612697	1.3994423	1.371566	1.0757314	1.09462	2.4981537	1.6652706	1.7057598	0.58206546	0.5657636	0.40325907	0.4130972	0.0	0.0	0.0	2.7079883	1.4205848	1.391967	1.0895736	1.1088179	2.580844	1.694845	1.7368667	0.59506327	0.5781608	0.41075358	0.42084008	0.0	0.0	0.0	0.0	2.65711	1.4095204	1.3812928	1.0823437	1.1014016	2.5368428	1.6793324	1.7205435	0.58800495	0.57143074	0.4066951	0.4166466	0.0	0.0	0.0	2.7578077
acetylcholine transmembrane transporter activity	0.0	0.0	0.0	0.0	0.90540284	0.7488596	0.0	1.4820775	1.0579021	0.0	0.0	0.99863905	0.8117092	0.0	2.0609076	1.1989088	0.0	0.0	0.0	0.91607404	0.75627345	0.0	1.5237885	1.073142	0.0	0.0	1.0124443	0.82063574	0.0	2.2554822	1.2210108	0.0	0.0	0.0	0.0	0.9104923	0.7524025	0.0	1.5015996	1.0651506	0.0	0.0	1.0049562	0.8158064	0.0	2.1400888	1.2089701	0.0	0.0
exosome (RNase complex)	0.0	0.0	0.0	0.0	0.0	0.72359407	0.7501949	0.0	1.6591468	1.7293601	0.0	0.0	0.8941988	0.9273138	0.0	2.14569	2.2493267	0.0	0.0	0.0	0.7430595	0.7703803	0.0	1.7103771	1.7836777	0.0	0.0	0.9194057	0.95352536	0.0	2.2242231	2.3342235	0.0	0.0	0.0	0.0	0.73287296	0.7598163	0.0	1.6834676	1.7551353	0.0	0.0	0.90573984	0.9393134	0.0	2.1813724	2.2878633	0.0
[truncated: 14 more columns]
