# Supplementary material for: Large-Scale Screen for Modifiers of Ataxin-3-Derived Polyglutamine-Induced Toxicity in Drosophila
Source: PLoS One. 2012 Nov 5;7(11):e47452. doi: 10.1371/journal.pone.0047452 (PMC3489908; doi:10.1371/journal.pone.0047452)
Supplement: Dataset S1 — Raw data archive in ZIP format. Supplementary File F1.cys for visualization in Cytoscape contains a network graph with RNAi screen candidates mapped onto the 20 k network of Costello et al. 2009. Primary candidates are represented in red, subtle candidates in black. The two Term2TermGOTerms as well as the two TopologyWeightedGOTerms files contain GO enrichment statistics and clustering results, and can be directly loaded into Genesis for visualization. (ZIP) [file pone.0047452.s005.zip › Dataset S1/TopologyWeightedGOTerms.xml]

<?xml version="1.0" encoding="UTF-8" standalone="no"?>
<SupplementaryInformation version="1.7.6">
  <DisplayProperties>
    <ExpressionImageProperties>
      <ViewProperty title="GeneWidth" value="10"/>
      <ViewProperty title="GeneHeight" value="10"/>
      <ViewProperty title="ExpressionImageDrawingMode" value="1"/>
      <ViewProperty title="GenesPerPage" value="66"/>
      <ViewProperty title="UpperLimit" value="3.0"/>
      <ViewProperty title="LowerLimit" value="-3.0"/>
      <ViewProperty title="ShowCellBorders" value="no"/>
      <ViewProperty title="ViewGeneNames" value="yes"/>
      <ViewProperty title="FlipColors" value="no"/>
      <ViewProperty title="GroupColorPainting" value="yes"/>
      <ViewProperty title="GradientPainting" value="no"/>
      <ViewProperty title="AverageBarHeights" value="20"/>
      <ViewProperty title="DisplayAverageBar" value="no"/>
      <ViewProperty title="DisplaySDBar" value="no"/>
      <ViewProperty title="IndicateAbsolutMaximum" value="no"/>
      <ViewProperty title="UseDiagonalization" value="no"/>
      <ViewProperty title="AntiAliasing" value="yes"/>
      <ViewProperty title="AntiAliasingText" value="yes"/>
      <ViewProperty title="GradientType" value="2"/>
      <ViewProperty title="gammaValue" value="1.0"/>
      <ViewProperty BlueColor="0" GreenColor="0" RedColor="0" title="PositiveColor"/>
      <ViewProperty BlueColor="255" GreenColor="255" RedColor="255" title="PositiveZeroColor"/>
      <ViewProperty BlueColor="128" GreenColor="0" RedColor="0" title="NegativeZeroColor"/>
      <ViewProperty BlueColor="255" GreenColor="128" RedColor="0" title="NegativeColor"/>
      <ViewProperty BlueColor="0" GreenColor="0" RedColor="0" title="BorderColor"/>
      <ViewProperty BlueColor="255" GreenColor="255" RedColor="255" title="PanelBackgroundColor"/>
      <ViewProperty BlueColor="0" GreenColor="0" RedColor="0" title="PanelBorderColor"/>
      <ViewProperty BlueColor="0" GreenColor="0" RedColor="0" title="PanelFontColor"/>
      <ViewProperty BlueColor="128" GreenColor="0" RedColor="0" title="PanelHeadlineColor"/>
      <ViewProperty BlueColor="255" GreenColor="0" RedColor="255" title="MeanColor"/>
      <ViewProperty BlueColor="128" GreenColor="0" RedColor="0" title="ErrorBarColor"/>
      <ViewProperty BlueColor="128" GreenColor="0" RedColor="0" title="SOMLineColor"/>
      <ViewProperty title="LineTransparency" value="128"/>
      <ViewProperty title="ColorSchema" value="3"/>
    </ExpressionImageProperties>
  </DisplayProperties>
  <Sorting SelectedGene="-1" SortSampleIndex="-1" type="0"/>
  <GroupSets>
    <GeneGroupSet title="Standard"/>
  </GroupSets>
  <ClusteringResults>
    <HCL title="HCL (Average Linkage)">
      <DistanceFunction>4</DistanceFunction>
      <AbsoluteDistance>false</AbsoluteDistance>
      <CalculationTime>150</CalculationTime>
      <Child1ArrayGenes>-1	-1	-1	-1	-1	-1	-1	-1	-1	-1	-1	-1	-1	-1	-1	-1	-1	-1	-1	-1	-1	-1	-1	-1	-1	-1	-1	-1	-1	-1	-1	-1	-1	-1	-1	-1	-1	-1	-1	-1	-1	-1	-1	-1	-1	-1	-1	-1	-1	-1	-1	-1	-1	-1	-1	-1	-1	-1	-1	-1	-1	-1	-1	-1	-1	-1	5	19	35	38	43	66	46	47	50	54	55	57	71	60	64	18	61	62	58	3	11	85	29	56	63	82	51	7	41	67	9	15	90	75	31	80	89	2	98	102	96	79	86	101	104	10	4	107	91	24	44	113	115	27	94	22	117	109	110	123	119	121	125	120	128	-1</Child1ArrayGenes>
      <Child2ArrayGenes>-1	-1	-1	-1	-1	-1	-1	-1	-1	-1	-1	-1	-1	-1	-1	-1	-1	-1	-1	-1	-1	-1	-1	-1	-1	-1	-1	-1	-1	-1	-1	-1	-1	-1	-1	-1	-1	-1	-1	-1	-1	-1	-1	-1	-1	-1	-1	-1	-1	-1	-1	-1	-1	-1	-1	-1	-1	-1	-1	-1	-1	-1	-1	-1	-1	-1	14	25	0	13	68	45	69	70	73	17	48	74	59	34	77	65	16	81	83	12	20	84	33	28	72	36	52	6	49	87	21	93	37	40	8	100	97	95	32	76	88	30	103	26	53	92	39	105	99	106	108	1	116	112	111	78	42	114	23	122	118	126	124	127	129	-1</Child2ArrayGenes>
      <NodeOrderArrayGenes>66	67	68	69	70	71	72	73	74	75	76	77	78	79	80	81	82	83	84	85	86	87	88	89	90	91	92	93	94	95	96	97	98	99	100	101	102	103	104	105	106	107	108	109	110	111	112	113	114	115	116	117	118	119	120	121	122	123	124	125	126	127	128	129	130	-1</NodeOrderArrayGenes>
      <HeightsArrayGenes>0.0	0.0	0.0	0.0	0.0	0.0	0.0	0.0	0.0	0.0	0.0	0.0	0.0	0.0	0.0	0.0	0.0	0.0	0.0	0.0	0.0	0.0	0.0	0.0	0.0	0.0	0.0	0.0	0.0	0.0	0.0	0.0	0.0	0.0	0.0	0.0	0.0	0.0	0.0	0.0	0.0	0.0	0.0	0.0	0.0	0.0	0.0	0.0	0.0	0.0	0.0	0.0	0.0	0.0	0.0	0.0	0.0	0.0	0.0	0.0	0.0	0.0	0.0	0.0	0.0	0.0	0.0	0.0	0.0	0.0	0.0	0.0	0.0	0.0	0.0	0.0	0.0	0.0	0.0	0.0	0.0	0.0	0.36840212	0.6797409	0.74779975	0.88241726	1.2474327	1.6399544	1.8376354	1.8759019	2.022871	2.1484556	2.27012	2.3075552	2.4866707	2.5155363	2.6078486	2.7814302	2.882166	2.900664	2.9117253	2.952815	3.110159	3.2661047	3.4669821	3.5706868	3.928327	3.9542544	4.2041454	4.2632055	4.269141	4.4885054	4.505791	4.640375	4.8047924	4.970686	5.2128882	5.294555	5.567488	5.919132	6.5078225	6.6412745	6.6459	6.9963007	7.0038257	7.313513	7.7551446	8.664857	9.328543	11.637641	11.995102	0.0</HeightsArrayGenes>
      <MinCorrelationGenes>0.3684021234512329</MinCorrelationGenes>
      <MaxCorrelationGenes>0.0</MaxCorrelationGenes>
      <MaxPixelDistanceGenes>5</MaxPixelDistanceGenes>
      <MinPixelDistanceGenes>2</MinPixelDistanceGenes>
      <ZeroDistanceGenes>0.05</ZeroDistanceGenes>
      <Child1ArraySamples>-1	-1	-1	-1	-1	-1	-1	-1	-1	-1	-1	-1	-1	-1	-1	-1	-1	-1	-1	-1	-1	-1	-1	-1	-1	-1	-1	-1	-1	-1	-1	-1	-1	-1	-1	-1	-1	-1	-1	-1	-1	-1	-1	-1	-1	-1	-1	-1	-1	-1	-1	-1	-1	-1	-1	-1	-1	-1	-1	-1	-1	-1	-1	20	21	6	5	27	12	35	13	50	28	34	49	42	57	41	56	65	66	9	39	68	70	71	16	30	74	47	76	78	81	80	8	15	95	83	38	86	85	53	33	24	48	23	90	101	104	105	96	93	45	106	107	60	115	1	109	111	113	120	116	122	123	-1</Child1ArraySamples>
      <Child2ArraySamples>-1	-1	-1	-1	-1	-1	-1	-1	-1	-1	-1	-1	-1	-1	-1	-1	-1	-1	-1	-1	-1	-1	-1	-1	-1	-1	-1	-1	-1	-1	-1	-1	-1	-1	-1	-1	-1	-1	-1	-1	-1	-1	-1	-1	-1	-1	-1	-1	-1	-1	-1	-1	-1	-1	-1	-1	-1	-1	-1	-1	-1	-1	-1	51	52	37	36	58	43	4	44	19	59	3	18	11	26	10	25	64	63	40	54	67	72	69	31	61	73	62	75	77	55	79	82	46	87	84	7	89	88	22	2	92	17	94	91	98	102	103	99	97	14	100	108	29	112	0	110	118	32	114	117	121	119	-1</Child2ArraySamples>
      <NodeOrderArraySamples>63	64	65	66	67	68	69	70	71	72	73	74	75	76	77	78	79	80	81	82	83	84	85	86	87	88	89	90	91	92	93	94	95	96	97	98	99	100	101	102	103	104	105	106	107	108	109	110	111	112	113	114	115	116	117	118	119	120	121	122	123	124	-1</NodeOrderArraySamples>
      <HeightsArraySamples>0.0	0.0	0.0	0.0	0.0	0.0	0.0	0.0	0.0	0.0	0.0	0.0	0.0	0.0	0.0	0.0	0.0	0.0	0.0	0.0	0.0	0.0	0.0	0.0	0.0	0.0	0.0	0.0	0.0	0.0	0.0	0.0	0.0	0.0	0.0	0.0	0.0	0.0	0.0	0.0	0.0	0.0	0.0	0.0	0.0	0.0	0.0	0.0	0.0	0.0	0.0	0.0	0.0	0.0	0.0	0.0	0.0	0.0	0.0	0.0	0.0	0.0	0.0	1.3834486	1.5233676	1.5484719	1.5521291	1.6937934	1.6982158	1.7176409	1.7299919	1.7342358	1.7345916	1.7518833	1.7687774	1.9206375	1.940093	1.9625938	1.9829646	2.1783078	2.228983	2.2293217	2.2705753	2.3426824	2.3795805	2.4716458	2.4795108	2.4876575	2.5077248	2.7225332	2.7235692	2.7738247	2.8288984	2.9451427	2.9551368	2.9876041	3.0894141	3.1639338	3.2009733	3.2314563	3.2545	3.2853153	3.3543918	3.4113185	3.4542112	3.4580514	3.5858834	3.9449666	4.2386217	4.4022155	4.6947536	4.9068522	4.965451	5.0053754	5.728257	5.7979617	6.5663595	6.583629	7.045462	7.9185348	8.597387	9.25721	9.916919	10.016302	11.8367	0.0</HeightsArraySamples>
      <MinCorrelationSamples>1.5233676433563232</MinCorrelationSamples>
      <MaxCorrelationSamples>1.383448600769043</MaxCorrelationSamples>
      <MaxPixelDistanceSamples>500</MaxPixelDistanceSamples>
      <MinPixelDistanceSamples>2</MinPixelDistanceSamples>
      <ZeroDistanceSamples>0.05</ZeroDistanceSamples>
      <HCL-Clusters/>
      <HCL-Clusters/>
    </HCL>
  </ClusteringResults>
  <SequenceInformation/>
  <GO/>
</SupplementaryInformation>
